# Supplementary material for: Drug sensitivity of clinical isolates of Mycobacterium tuberculosis and its association with bacterial genotype in the Somali region, Eastern Ethiopia
Source: Front Public Health. 2022 Aug 17;10:942618. doi: 10.3389/fpubh.2022.942618 (PMC9428271; doi:10.3389/fpubh.2022.942618)
Supplement: Supplementary file 1 [file Data_Sheet_1.xlsx]

## Sheet: Sheet1
LabCode	GENEXPERT	RpobMutation	Age	AgeGroup1	Sex	Residence	JobCat	MaritalStatus	education	Contacthistory	TBType	SiteOfInfection	PreviousTreatment	CompletedRx	DefaultedAtleastOnce	SIT	Lineage	DominantSIT	Sublineage	T3ETH	Clustering	Streptomycine	isoniazid	Rifampicine	Etambutol	MDR	ResistantToOneOrMoreDrug	ResiatantToIS	ResistantToIR	ResitantToSIR	Resistantonlytostreptomycine	INHmonoresistant	Resistantonlytoetambutol	Resistantonlytorifampicine	Amikacin	Kanamycin	Capreomycin	Ofloxacin	Levofloxacin	Clofazimine	Linezolid
AHC01	Not available		35	35-44	Male	Urban	Unemployed	Divorced	illiterate	No	PTB	pulmonary	New			149	T3-ETH	SIT 149	T	T3 ETH	Clustered	Sensitive	Sensitive	Sensitive	Sensitive	No	No	No	No	No	No	No	No	No
AHC03	Not available		25	25-34	Male	Urban	Student	Single	Tertiary	No	PTB	pulmonary	New			21	CAS1-Kili	SIT 21	CAS	Non T3 ETH	Clustered	Sensitive	Sensitive	Sensitive	Sensitive	No	No	No	No	No	No	No	No	No
AHC04	Not available		15	15-24	Female	Urban	Student	Single	elementary school	Yes	PTB	pulmonary	New			26	CAS1-Delhi	SIT 26	CAS	Non T3 ETH	Clustered	Sensitive	Sensitive	Sensitive	Sensitive	No	No	No	No	No	No	No	No	No
AHC05	Not available		30	25-34	Male	Urban	Unemployed	Married	illiterate	No	PTB	pulmonary	New			1	Beijing	others	Beijing	Non T3 ETH	Clustered	Resistant	Sensitive	Sensitive	Sensitive	No	Yes	No	No	No	Yes	No	No	No
AHC06	Not available		18	15-24	Female	Urban	Student	Single	Secondary School	Yes	PTB	pulmonary	New			10	EAI8-MDG	others	EAI	Non T3 ETH	Clustered	Sensitive	Sensitive	Sensitive	Sensitive	No	No	No	No	No	No	No	No	No
AHC07	Not available		17	15-24	Female	Urban	Student	Single	elementary school	No	PTB	pulmonary	New			20	LAM1	others	LAM	Non T3 ETH	Clustered	Sensitive	Sensitive	Sensitive	Sensitive	No	No	No	No	No	No	No	No	No
AHC08	Not available		18	15-24	Male	Urban	Student	Single	Secondary School	No	PTB	pulmonary	New			42	LAM9	others	LAM	Non T3 ETH	Clustered	Sensitive	Sensitive	Sensitive	Sensitive	No	No	No	No	No	No	No	No	No
AHC09	Not available		20	15-24	Male	Urban	Unemployed	Single	Read and write	No	PTB	pulmonary	New			11	EAI3-IND	others	EAI	Non T3 ETH	Unique	Sensitive	Sensitive	Sensitive	Sensitive	No	No	No	No	No	No	No	No	No
AHC10	Not available		45	>=45	Female	Rural	Pastoralist	Married	illiterate	No	PTB	pulmonary	New			26	CAS1-Delhi	SIT 26	CAS	Non T3 ETH	Clustered	Sensitive	Sensitive	Sensitive	Sensitive	No	No	No	No	No	No	No	No	No
AHC11	Not available		45	>=45	Male	Urban	Unemployed	Married	illiterate	No	PTB	pulmonary	New			50	H3	others	Haarlem	Non T3 ETH	Clustered	Sensitive	Sensitive	Sensitive	Sensitive	No	No	No	No	No	No	No	No	No
AHC12	Not available		20	15-24	Male	Urban	Student	Married	Secondary School	No	PTB	pulmonary	New			53	T1	SIT 53	T	Non T3 ETH	Clustered	Resistant	Sensitive	Sensitive	Sensitive	No	Yes	No	No	No	Yes	No	No	No
AHC13	Not available		15	15-24	Female	Urban	Student	Single	elementary school	No	PTB	pulmonary	New			52	T2	others	T	Non T3 ETH	Clustered	Sensitive	Sensitive	Sensitive	Sensitive	No	No	No	No	No	No	No	No	No
AHC14	Not available		35	35-44	Male	Rural	Pastoralist	Married	elementary school	No	PTB	pulmonary	New			149	T3-ETH	SIT 149	T	T3 ETH	Clustered	Sensitive	Sensitive	Sensitive	Sensitive	No	No	No	No	No	No	No	No	No
AHC15	Not available		15	15-24	Male	Urban	Student	Single	elementary school	No	PTB	pulmonary	New			26	CAS1-Delhi	SIT 26	CAS	Non T3 ETH	Clustered	Sensitive	Sensitive	Sensitive	Sensitive	No	No	No	No	No	No	No	No	No
AHC16	Not available		46	>=45	Male	Rural	Pastoralist	Married	illiterate	No	PTB	pulmonary	New			52	T2	others	T	Non T3 ETH	Clustered	Sensitive	Sensitive	Sensitive	Sensitive	No	No	No	No	No	No	No	No	No
AHC17	Not available		45	>=45	Female	Urban	House wife	Married	illiterate	Yes	PTB	pulmonary	New			591	EAI6-BGD1	others	EAI	Non T3 ETH	Clustered	Sensitive	Sensitive	Sensitive	Sensitive	No	No	No	No	No	No	No	No	No
AHC18	Not available		40	35-44	Female	Urban	House wife	Married	illiterate	No	PTB	pulmonary	New			149	T3-ETH	SIT 149	T	T3 ETH	Clustered	Sensitive	Sensitive	Sensitive	Sensitive	No	No	No	No	No	No	No	No	No
AHC19	Not available		17	15-24	Male	Urban	Student	Single	Secondary School	No	PTB	pulmonary	New			149	T3-ETH	SIT 149	T	T3 ETH	Clustered	Sensitive	Sensitive	Sensitive	Sensitive	No	No	No	No	No	No	No	No	No
AHC20	Not available		37	35-44	Male	Rural	Pastoralist	Married	illiterate	No	PTB	pulmonary	New			121	H3	others	Haarlem	Non T3 ETH	Clustered	Sensitive	Sensitive	Sensitive	Sensitive	No	No	No	No	No	No	No	No	No
AHC21	Not available		30	25-34	Female	Urban	Merchant	Married	Secondary School	No	PTB	pulmonary	New			119	X1	others	X	Non T3 ETH	Unique	Sensitive	Sensitive	Sensitive	Sensitive	No	No	No	No	No	No	No	No	No
AHC23	Not available		40	35-44	Female	Urban	House wife	Married	illiterate	No	PTB	pulmonary	New			134	H3	others	Haarlem	Non T3 ETH	Clustered	Sensitive	Sensitive	Sensitive	Sensitive	No	No	No	No	No	No	No	No	No
AHC24	Not available		30	25-34	Male	Urban	Student	Single	Secondary School	No	PTB	pulmonary	New			37	T3	others	T	Non T3 ETH	Clustered	Sensitive	Sensitive	Sensitive	Sensitive	No	No	No	No	No	No	No	No	No
AHC25	Not available		80	>=45	Male	Rural	Pastoralist	Married	illiterate	No	PTB	pulmonary	New			149	T3-ETH	SIT 149	T	T3 ETH	Clustered	Sensitive	Sensitive	Sensitive	Sensitive	No	No	No	No	No	No	No	No	No
AHC26	Not available		61	>=45	Male	Rural	Pastoralist	Married	illiterate	No	PTB	pulmonary	New			52	T2	others	T	Non T3 ETH	Clustered	Sensitive	Sensitive	Sensitive	Sensitive	No	No	No	No	No	No	No	No	No
AHC27	Not available		19	15-24	Male	Rural	Pastoralist	Single	illiterate	No	PTB	pulmonary	New			37	T3	others	T	Non T3 ETH	Clustered	Sensitive	Sensitive	Sensitive	Sensitive	No	No	No	No	No	No	No	No	No
AHC28	Not available		35	35-44	Female	Urban	House wife	Married	Read and write	No	PTB	pulmonary	New			26	CAS1-Delhi	SIT 26	CAS	Non T3 ETH	Clustered	Sensitive	Sensitive	Sensitive	Sensitive	No	No	No	No	No	No	No	No	No
AHC29	Not available		60	>=45	Male	Urban	Merchant	Married	elementary school	No	PTB	pulmonary	New			37	T3	others	T	Non T3 ETH	Clustered	Sensitive	Sensitive	Sensitive	Sensitive	No	No	No	No	No	No	No	No	No
AHC30	Not available		40	35-44	Female	Rural	Pastoralist	Married	illiterate	No	PTB	pulmonary	Previously Treated	Yes	No	21	CAS1-Kili	SIT 21	CAS	Non T3 ETH	Clustered	Resistant	Sensitive	Sensitive	Sensitive	No	Yes	No	No	No	Yes	No	No	No
AHC31	Not available		23	15-24	Male	Urban	Merchant	Single	Read and write	No	PTB	pulmonary	New			37	T3	others	T	Non T3 ETH	Clustered	Sensitive	Sensitive	Sensitive	Sensitive	No	No	No	No	No	No	No	No	No
AHC32	Not available		22	15-24	Male	Urban	Student	Single	Secondary School	No	PTB	pulmonary	New			26	CAS1-Delhi	SIT 26	CAS	Non T3 ETH	Clustered	Sensitive	Sensitive	Sensitive	Sensitive	No	No	No	No	No	No	No	No	No
AHC33	Not available		40	35-44	Male	Rural	Pastoralist	Married	illiterate	No	PTB	pulmonary	New			21	CAS1-Kili	SIT 21	CAS	Non T3 ETH	Clustered	Sensitive	Sensitive	Sensitive	Sensitive	No	No	No	No	No	No	No	No	No
AHC34	Not available		20	15-24	Male	Urban	Student	Single	Secondary School	Yes	PTB	pulmonary	New			78	T	others	T	Non T3 ETH	Clustered	Sensitive	Sensitive	Sensitive	Sensitive	No	No	No	No	No	No	No	No	No
AHC35	Not available		33	25-34	Male	Rural	Pastoralist	Married	illiterate	No	PTB	pulmonary	New			149	T3-ETH	SIT 149	T	T3 ETH	Clustered	Sensitive	Sensitive	Sensitive	Sensitive	No	No	No	No	No	No	No	No	No
AHC36	Not available		18	15-24	Male	Urban	Student	Married	Secondary School	No	PTB	pulmonary	New			3141	T3-ETH	others	T	Non T3 ETH	Clustered	Sensitive	Sensitive	Sensitive	Sensitive	No	No	No	No	No	No	No	No	No
AHC37	Not available		60	>=45	Male	Rural	Pastoralist	Married	illiterate	No	PTB	pulmonary	New			121	H3	others	Haarlem	Non T3 ETH	Clustered	Sensitive	Sensitive	Sensitive	Sensitive	No	No	No	No	No	No	No	No	No
AHC38	Not available		35	35-44	Male	Urban	Unemployed	Married	Secondary School	No	PTB	pulmonary	New			37	T3	others	T	Non T3 ETH	Clustered	Sensitive	Sensitive	Sensitive	Sensitive	No	No	No	No	No	No	No	No	No
AHC39	Not available		25	25-34	Male	Urban	Student	Single	Tertiary	No	PTB	pulmonary	New			26	CAS1-Delhi	SIT 26	CAS	Non T3 ETH	Clustered	Sensitive	Sensitive	Sensitive	Sensitive	No	No	No	No	No	No	No	No	No
AHC40	Not available		35	35-44	Female	Rural	Pastoralist	Married	illiterate	No	PTB	pulmonary	New			20	LAM1	others	LAM	Non T3 ETH	Clustered	Sensitive	Sensitive	Sensitive	Sensitive	No	No	No	No	No	No	No	No	No
AHC41	Not available		17	15-24	Female	Urban	Unemployed	Single	illiterate	Yes	PTB	pulmonary	New			26	CAS1-Delhi	SIT 26	CAS	Non T3 ETH	Clustered	Sensitive	Sensitive	Sensitive	Sensitive	No	No	No	No	No	No	No	No	No
JUEP01	Not available		20	15-24	Male	Urban	Unemployed	Single	illiterate	No	EPTB	skin lesion	New			584	T2	others	T	Non T3 ETH	Clustered	Sensitive	Sensitive	Sensitive	Sensitive	No	No	No	No	No	No	No	No	No
JUEP06	Not available		22	15-24	Male	Rural	Pastoralist	Single	illiterate	No	EPTB	cervical lymph node	New			20	LAM1	others	LAM	Non T3 ETH	Clustered	Sensitive	Sensitive	Sensitive	Sensitive	No	No	No	No	No	No	No	No	No
JUEP07	Not available		62	>=45	Male	Urban	Unemployed	Married	illiterate	No	EPTB	axillary lymph node	New			0	H3	others	Haarlem	Non T3 ETH	Unique	Sensitive	Sensitive	Sensitive	Sensitive	No	No	No	No	No	No	No	No	No
JUEP08	Not available		25	25-34	Female	Rural	Pastoralist	Married	illiterate	No	EPTB	cervical lymph node	New			21	CAS1-Kili	SIT 21	CAS	Non T3 ETH	Clustered	Sensitive	Sensitive	Sensitive	Sensitive	No	No	No	No	No	No	No	No	No
JUEP09	Not available		28	25-34	Female	Urban	House wife	Married	Read and write	No	EPTB	cervical lymph node	New			21	CAS1-Kili	SIT 21	CAS	Non T3 ETH	Clustered	Sensitive	Sensitive	Sensitive	Sensitive	No	No	No	No	No	No	No	No	No
JUEP10	Not available		25	25-34	Male	Rural	Pastoralist	Married	Secondary School	No	EPTB	cervical lymph node	New			149	T3-ETH	SIT 149	T	T3 ETH	Clustered	Resistant	Sensitive	Sensitive	Sensitive	No	Yes	No	No	No	Yes	No	No	No
JUEP101	Not available		55	>=45	Male	Rural	Pastoralist	Married	illiterate	No	EPTB	cervical lymph node	New			53	T1	SIT 53	T	Non T3 ETH	Clustered	Sensitive	Sensitive	Sensitive	Sensitive	No	No	No	No	No	No	No	No	No
JUEP104	Not available		17	15-24	Male	Rural	Student	Single	elementary school	Yes	EPTB	cervical lymph node	New			53	T1	SIT 53	T	Non T3 ETH	Clustered	Sensitive	Sensitive	Sensitive	Sensitive	No	No	No	No	No	No	No	No	No
JUEP107	Not available		60	>=45	Male	Rural	Pastoralist	Married	illiterate	No	EPTB	cervical lymph node	New			121	H3	others	Haarlem	Non T3 ETH	Clustered	Sensitive	Sensitive	Sensitive	Sensitive	No	No	No	No	No	No	No	No	No
JUEP110	Not available		25	25-34	Female	Rural	Pastoralist	Married	illiterate	No	EPTB	inguinal lymph node	New			149	T3-ETH	SIT 149	T	T3 ETH	Clustered	Sensitive	Sensitive	Sensitive	Sensitive	No	No	No	No	No	No	No	No	No
JUEP111	Not available		25	25-34	Male	Rural	Pastoralist	Married	elementary school	No	EPTB	inguinal lymph node	New			37	T3	others	T	Non T3 ETH	Clustered	Sensitive	Sensitive	Sensitive	Sensitive	No	No	No	No	No	No	No	No	No
JUEP12	Not available		40	35-44	Female	Rural	Pastoralist	Married	illiterate	No	EPTB	cervical lymph node	New			0	T3	others	T	Non T3 ETH	Unique	Sensitive	Sensitive	Sensitive	Sensitive	No	No	No	No	No	No	No	No	No
JUEP121	Not available		15	15-24	Female	Urban	Student	Single	Secondary School	No	EPTB	cervical lymph node	New			149	T3-ETH	SIT 149	T	T3 ETH	Clustered	Sensitive	Sensitive	Sensitive	Sensitive	No	No	No	No	No	No	No	No	No
JUEP122	Not available		15	15-24	Male	Rural	Unemployed	Single	illiterate	No	EPTB	cervical lymph node	New			26	CAS1-Delhi	SIT 26	CAS	Non T3 ETH	Clustered	Sensitive	Sensitive	Sensitive	Sensitive	No	No	No	No	No	No	No	No	No
JUEP123	Not available		15	15-24	Male	Rural	Unemployed	Single	illiterate	No	EPTB	cervical lymph node	New			21	CAS1-Kili	SIT 21	CAS	Non T3 ETH	Clustered	Sensitive	Sensitive	Sensitive	Sensitive	No	No	No	No	No	No	No	No	No
JUEP126	Not available		20	15-24	Female	Urban	Student	Single	Secondary School	No	EPTB	cervical lymph node	New			1547	T3	others	T	Non T3 ETH	Clustered	Sensitive	Sensitive	Sensitive	Sensitive	No	No	No	No	No	No	No	No	No
JUEP132	Not available		21	15-24	Female	Rural	Pastoralist	Single	illiterate	No	EPTB	axillary lymph node	New			10	EAI8-MDG	others	EAI	Non T3 ETH	Clustered	Sensitive	Sensitive	Sensitive	Sensitive	No	No	No	No	No	No	No	No	No
JUEP137	Not available		19	15-24	Female	Rural	Pastoralist	Married	illiterate	No	EPTB	cervical lymph node	New			1	Beijing	others	Beijing	Non T3 ETH	Clustered	Resistant	Sensitive	Sensitive	Sensitive	No	Yes	No	No	No	Yes	No	No	No
JUEP141	Not available		20	15-24	Female	Rural	Pastoralist	Married	illiterate	No	EPTB	breast	New			25	CAS1-Delhi	others	CAS	Non T3 ETH	Clustered	Sensitive	Sensitive	Sensitive	Sensitive	No	No	No	No	No	No	No	No	No
JUEP143	Not available		50	>=45	Female	Rural	Pastoralist	Married	illiterate	No	EPTB	cervical lymph node	New			35	Ural-1	others	Ural-1	Non T3 ETH	Unique	Sensitive	Sensitive	Sensitive	Sensitive	No	No	No	No	No	No	No	No	No
JUEP144	Not available		20	15-24	Female	Urban	Unemployed	Single	elementary school	No	EPTB	cervical lymph node	New			1	Beijing	others	Beijing	Non T3 ETH	Clustered	Resistant	Sensitive	Sensitive	Sensitive	No	Yes	No	No	No	Yes	No	No	No
JUEP145	Not available		28	25-34	Male	Rural	Pastoralist	Married	elementary school	No	EPTB	cervical lymph node	New			521	T1	others	T	Non T3 ETH	Unique	Sensitive	Sensitive	Sensitive	Sensitive	No	No	No	No	No	No	No	No	No
JUEP146	Not available		20	15-24	Male	Rural	Student	Single	Secondary School	No	EPTB	cervical lymph node	New			4	Unknown	others	Unknown	Non T3 ETH	Clustered	Sensitive	Sensitive	Sensitive	Sensitive	No	No	No	No	No	No	No	No	No
JUEP147	Not available		29	25-34	Female	Rural	Pastoralist	Married	illiterate	No	EPTB	cervical lymph node	New			910	Ethiopian	others	Ethiopia	Non T3 ETH	Clustered	Sensitive	Sensitive	Sensitive	Sensitive	No	No	No	No	No	No	No	No	No
JUEP15	Not available		22	15-24	Male	Rural	Pastoralist	Single	illiterate	No	EPTB	cervical lymph node	New			17	LAM2	others	LAM	Non T3 ETH	Unique	Sensitive	Sensitive	Sensitive	Sensitive	No	No	No	No	No	No	No	No	No
JUEP16	Not available		30	25-34	Male	Rural	Pastoralist	Married	elementary school	No	EPTB	cervical lymph node	New			3750	BOV_1	others	BOV_1	Non T3 ETH	Unique	Sensitive	Sensitive	Sensitive	Sensitive	No	No	No	No	No	No	No	No	No
JUEP19	Not available		20	15-24	Female	Rural	Pastoralist	Married	illiterate	No	EPTB	cervical lymph node	New			26	CAS1-Delhi	SIT 26	CAS	Non T3 ETH	Clustered	Sensitive	Sensitive	Sensitive	Sensitive	No	No	No	No	No	No	No	No	No
JUEP21	Not available		21	15-24	Male	Rural	Pastoralist	Single	illiterate	No	EPTB	cervical lymph node	New			21	CAS1-Kili	SIT 21	CAS	Non T3 ETH	Clustered	Sensitive	Sensitive	Sensitive	Sensitive	No	No	No	No	No	No	No	No	No
JUEP22	Not available		15	15-24	Female	Rural	Unemployed	Single	illiterate	No	EPTB	cervical lymph node	New			21	CAS1-Kili	SIT 21	CAS	Non T3 ETH	Clustered	Sensitive	Sensitive	Sensitive	Sensitive	No	No	No	No	No	No	No	No	No
JUEP23	Not available		29	25-34	Female	Rural	Pastoralist	Married	illiterate	No	EPTB	cervical lymph node	New			48	EAI1-SOM	others	EAI	Non T3 ETH	Clustered	Sensitive	Sensitive	Sensitive	Sensitive	No	No	No	No	No	No	No	No	No
JUEP24	Not available		29	25-34	Male	Rural	Pastoralist	Single	Secondary School	No	EPTB	cervical lymph node	New			50	H3	others	Haarlem	Non T3 ETH	Clustered	Sensitive	Sensitive	Sensitive	Sensitive	No	No	No	No	No	No	No	No	No
JUEP25	Not available		15	15-24	Male	Rural	Student	Single	elementary school	No	EPTB	cervical lymph node	New			149	T3-ETH	SIT 149	T	T3 ETH	Clustered	Sensitive	Sensitive	Sensitive	Sensitive	No	No	No	No	No	No	No	No	No
JUEP26	Not available		15	15-24	Female	Rural	Unemployed	Single	illiterate	No	EPTB	cervical lymph node	New			236	EAI5	others	EAI	Non T3 ETH	Unique	Sensitive	Sensitive	Sensitive	Sensitive	No	No	No	No	No	No	No	No	No
JUEP29	Not available		32	25-34	Male	Rural	Pastoralist	Married	illiterate	No	EPTB	cervical lymph node	New			381	CAS1-Delhi	others	CAS	Non T3 ETH	Unique	Sensitive	Sensitive	Sensitive	Sensitive	No	No	No	No	No	No	No	No	No
JUEP31	Not available		18	15-24	Male	Rural	Pastoralist	Single	illiterate	No	EPTB	skin lesion	New			149	T3-ETH	SIT 149	T	T3 ETH	Clustered	Sensitive	Sensitive	Sensitive	Sensitive	No	No	No	No	No	No	No	No	No
JUEP32	Not available		21	15-24	Male	Rural	Pastoralist	Single	illiterate	No	EPTB	cervical lymph node	New			149	T3-ETH	SIT 149	T	T3 ETH	Clustered	Sensitive	Sensitive	Sensitive	Sensitive	No	No	No	No	No	No	No	No	No
JUEP33	Not available		18	15-24	Male	Rural	Pastoralist	Single	illiterate	No	EPTB	cervical lymph node	New			357	CAS1-Delhi	others	CAS	Non T3 ETH	Clustered	Sensitive	Sensitive	Sensitive	Sensitive	No	No	No	No	No	No	No	No	No
JUEP34	Not available		21	15-24	Female	Urban	Unemployed	Single	Secondary School	No	EPTB	cervical lymph node	New			591	EAI6-BGD1	others	EAI	Non T3 ETH	Clustered	Sensitive	Sensitive	Sensitive	Sensitive	No	No	No	No	No	No	No	No	No
JUEP36	Not available		20	15-24	Male	Rural	Pastoralist	Single	illiterate	No	EPTB	cervical lymph node	New			2669	ATYPIC	others	ATYPIC	Non T3 ETH	Unique	Resistant	Sensitive	Sensitive	Sensitive	No	Yes	No	No	No	Yes	No	No	No
JUEP37	Not available		15	15-24	Male	Rural	Student	Single	elementary school	No	EPTB	cervical lymph node	New			52	T2	others	T	Non T3 ETH	Clustered	Sensitive	Sensitive	Sensitive	Sensitive	No	No	No	No	No	No	No	No	No
JUEP38	Not available		21	15-24	Female	Rural	Pastoralist	Married	illiterate	No	EPTB	cervical lymph node	New			25	CAS1-Delhi	others	CAS	Non T3 ETH	Clustered	Sensitive	Resistant	Sensitive	Sensitive	No	Yes	No	No	No	No	Yes	No	No
JUEP40	Not available		24	15-24	Male	Rural	Pastoralist	Married	elementary school	No	EPTB	cervical lymph node	New			37	T3	others	T	Non T3 ETH	Clustered	Sensitive	Sensitive	Sensitive	Sensitive	No	No	No	No	No	No	No	No	No
JUEP42	Not available		15	15-24	Female	Urban	Student	Single	Secondary School	No	EPTB	cervical lymph node	New			25	CAS1-Delhi	others	CAS	Non T3 ETH	Clustered	Sensitive	Sensitive	Sensitive	Sensitive	No	No	No	No	No	No	No	No	No
JUEP45	Not available		54	>=45	Male	Urban	Unemployed	Divorced	illiterate	No	EPTB	submandibular lymph node	New			0	Not defined	others	Not defined	Non T3 ETH	Unique	Sensitive	Sensitive	Sensitive	Sensitive	No	No	No	No	No	No	No	No	No
JUEP48	Not available		24	15-24	Female	Rural	Pastoralist	Married	illiterate	No	EPTB	cervical lymph node	New			109	EAI8-MDG	others	EAI	Non T3 ETH	Unique	Sensitive	Sensitive	Sensitive	Sensitive	No	No	No	No	No	No	No	No	No
JUEP53	Not available		15	15-24	Male	Urban	Student	Single	Secondary School	No	EPTB	cervical lymph node	Previously Treated	Yes	No	26	CAS1-Delhi	SIT 26	CAS	Non T3 ETH	Clustered	Resistant	Sensitive	Sensitive	Sensitive	No	Yes	No	No	No	Yes	No	No	No
JUEP54	Not available		29	25-34	Male	Rural	Pastoralist	Single	Secondary School	No	EPTB	cervical lymph node	New			149	T3-ETH	SIT 149	T	T3 ETH	Clustered	Resistant	Sensitive	Sensitive	Sensitive	No	Yes	No	No	No	Yes	No	No	No
JUEP55	Not available		15	15-24	Female	Urban	Student	Single	Secondary School	No	EPTB	cervical lymph node	New			53	T1	SIT 53	T	Non T3 ETH	Clustered	Sensitive	Sensitive	Sensitive	Sensitive	No	No	No	No	No	No	No	No	No
JUEP56	Not available		18	15-24	Male	Rural	Pastoralist	Single	illiterate	No	EPTB	cervical lymph node	New			1607	LAM11-ZWE	others	LAM	Non T3 ETH	Unique	Sensitive	Sensitive	Sensitive	Sensitive	No	No	No	No	No	No	No	No	No
JUEP57	Not available		28	25-34	Female	Rural	Pastoralist	Married	illiterate	No	EPTB	cervical lymph node	New			149	T3-ETH	SIT 149	T	T3 ETH	Clustered	Sensitive	Sensitive	Sensitive	Sensitive	No	No	No	No	No	No	No	No	No
JUEP59	Not available		21	15-24	Female	Urban	Merchant	Married	Secondary School	No	EPTB	cervical lymph node	New			121	H3	others	Haarlem	Non T3 ETH	Clustered	Sensitive	Sensitive	Sensitive	Sensitive	No	No	No	No	No	No	No	No	No
JUEP60	Not available		28	25-34	Male	Urban	Daily Labourer	Married	Secondary School	No	EPTB	cervical lymph node	New			0	Not defined	others	Not defined	Non T3 ETH	Unique	Sensitive	Sensitive	Sensitive	Sensitive	No	No	No	No	No	No	No	No	No
JUEP61	Not available		21	15-24	Female	Rural	Pastoralist	Married	Read and write	No	EPTB	cervical lymph node	New			26	CAS1-Delhi	SIT 26	CAS	Non T3 ETH	Clustered	Resistant	Sensitive	Sensitive	Sensitive	No	Yes	No	No	No	Yes	No	No	No
JUEP62	Not available		21	15-24	Male	Urban	Daily Labourer	Single	Secondary School	No	EPTB	cervical lymph node	New			50	H3	others	Haarlem	Non T3 ETH	Clustered	Sensitive	Sensitive	Sensitive	Sensitive	No	No	No	No	No	No	No	No	No
JUEP64	Not available		15	15-24	Male	Rural	Unemployed	Single	illiterate	No	EPTB	cervical lymph node	New			37	T3	others	T	Non T3 ETH	Clustered	Sensitive	Sensitive	Sensitive	Sensitive	No	No	No	No	No	No	No	No	No
JUEP65	Not available		19	15-24	Female	Urban	Student	Single	Secondary School	No	EPTB	cervical lymph node	New			910	Ethiopian	others	Ethiopia	Non T3 ETH	Clustered	Sensitive	Sensitive	Sensitive	Sensitive	No	No	No	No	No	No	No	No	No
JUEP66	Not available		22	15-24	Male	Urban	Merchant	Single	Tertiary	No	EPTB	cervical lymph node	New			52	T2	others	T	Non T3 ETH	Clustered	Sensitive	Sensitive	Sensitive	Sensitive	No	No	No	No	No	No	No	No	No
JUEP67	Not available		50	>=45	Female	Rural	Pastoralist	Married	Read and write	Yes	EPTB	cervical lymph node	New			42	LAM9	others	LAM	Non T3 ETH	Clustered	Sensitive	Sensitive	Sensitive	Sensitive	No	No	No	No	No	No	No	No	No
JUEP68	Not available		35	35-44	Female	Rural	Pastoralist	Married	illiterate	No	EPTB	cervical lymph node	New			149	T3-ETH	SIT 149	T	T3 ETH	Clustered	Sensitive	Sensitive	Sensitive	Sensitive	No	No	No	No	No	No	No	No	No
JUEP69	Not available		19	15-24	Female	Urban	Student	Single	Secondary School	No	EPTB	cervical lymph node	New			149	T3-ETH	SIT 149	T	T3 ETH	Clustered	Sensitive	Sensitive	Sensitive	Sensitive	No	No	No	No	No	No	No	No	No
JUEP70	Not available		28	25-34	Male	Urban	Daily Labourer	Married	Secondary School	No	EPTB	cervical lymph node	New			21	CAS1-Kili	SIT 21	CAS	Non T3 ETH	Clustered	Sensitive	Sensitive	Sensitive	Sensitive	No	No	No	No	No	No	No	No	No
JUEP71	Not available		17	15-24	Male	Rural	Pastoralist	Single	illiterate	No	EPTB	cervical lymph node	New			21	CAS1-Kili	SIT 21	CAS	Non T3 ETH	Clustered	Sensitive	Sensitive	Sensitive	Sensitive	No	No	No	No	No	No	No	No	No
JUEP72	Not available		19	15-24	Male	Rural	Pastoralist	Single	illiterate	No	EPTB	cervical lymph node	New			149	T3-ETH	SIT 149	T	T3 ETH	Clustered	Sensitive	Sensitive	Sensitive	Sensitive	No	No	No	No	No	No	No	No	No
JUEP77	Not available		30	25-34	Female	Rural	Pastoralist	Married	illiterate	No	EPTB	cervical lymph node	New			10	EAI8-MDG	others	EAI	Non T3 ETH	Clustered	Sensitive	Sensitive	Sensitive	Sensitive	No	No	No	No	No	No	No	No	No
JUEP79	Not available		30	25-34	Male	Rural	Pastoralist	Married	elementary school	No	EPTB	cervical lymph node	New			149	T3-ETH	SIT 149	T	T3 ETH	Clustered	Sensitive	Sensitive	Sensitive	Sensitive	No	No	No	No	No	No	No	No	No
JUEP87	Not available		32	25-34	Male	Rural	Pastoralist	Married	Read and write	No	EPTB	cervical lymph node	New			21	CAS1-Kili	SIT 21	CAS	Non T3 ETH	Clustered	Sensitive	Sensitive	Sensitive	Sensitive	No	No	No	No	No	No	No	No	No
JUEP88	Not available		35	35-44	Female	Urban	House wife	Married	Secondary School	No	EPTB	cervical lymph node	New			52	T2	others	T	Non T3 ETH	Clustered	Sensitive	Sensitive	Sensitive	Sensitive	No	No	No	No	No	No	No	No	No
JUEP91	Not available		40	35-44	Female	Urban	House wife	Married	Read and write	No	EPTB	cervical lymph node	New			53	T1	SIT 53	T	Non T3 ETH	Clustered	Resistant	Sensitive	Sensitive	Sensitive	No	Yes	No	No	No	Yes	No	No	No
JUEP93	Not available		15	15-24	Male	Rural	Unemployed	Single	illiterate	No	EPTB	cervical lymph node	New			584	T2	others	T	Non T3 ETH	Clustered	Sensitive	Sensitive	Sensitive	Sensitive	No	No	No	No	No	No	No	No	No
JUEP95	Not available		50	>=45	Female	Urban	House wife	Married	illiterate	No	EPTB	cervical lymph node	New			1755	LAM6	others	LAM	Non T3 ETH	Unique	Sensitive	Sensitive	Sensitive	Sensitive	No	No	No	No	No	No	No	No	No
JUH01	Not available		45	>=45	Female	Rural	Pastoralist	Married	illiterate	No	PTB	pulmonary	New			2359	CAS1-Delhi	others	CAS	Non T3 ETH	Unique	Sensitive	Sensitive	Sensitive	Sensitive	No	No	No	No	No	No	No	No	No
JUH02	Not available		40	35-44	Male	Rural	Pastoralist	Married	illiterate	Yes	PTB	pulmonary	Previously Treated	No	Yes	52	T2	others	T	Non T3 ETH	Clustered	Sensitive	Sensitive	Sensitive	Sensitive	No	No	No	No	No	No	No	No	No
JUH03	Not available		18	15-24	Male	Urban	Student	Single	Secondary School	No	PTB	pulmonary	New			53	T1	SIT 53	T	Non T3 ETH	Clustered	Sensitive	Sensitive	Sensitive	Sensitive	No	No	No	No	No	No	No	No	No
JUH04	Not available		23	15-24	Male	Urban	Unemployed	Married	Read and write	Yes	PTB	pulmonary	New			53	T1	SIT 53	T	Non T3 ETH	Clustered	Sensitive	Sensitive	Sensitive	Sensitive	No	No	No	No	No	No	No	No	No
JUH05	Not available		16	15-24	Female	Urban	Unemployed	Single	Read and write	No	PTB	pulmonary	New			25	CAS1-Delhi	others	CAS	Non T3 ETH	Clustered	Sensitive	Sensitive	Sensitive	Sensitive	No	No	No	No	No	No	No	No	No
JUH06	Not available		20	15-24	Female	Rural	Student	Single	Secondary School	No	PTB	pulmonary	New			21	CAS1-Kili	SIT 21	CAS	Non T3 ETH	Clustered	Sensitive	Sensitive	Sensitive	Sensitive	No	No	No	No	No	No	No	No	No
JUH07	Not available		17	15-24	Male	Rural	Pastoralist	Single	illiterate	No	PTB	pulmonary	New			149	T3-ETH	SIT 149	T	T3 ETH	Clustered	Sensitive	Sensitive	Sensitive	Sensitive	No	No	No	No	No	No	No	No	No
JUH08	Not available		20	15-24	Male	Urban	Student	Single	Tertiary	Yes	PTB	pulmonary	New			149	T3-ETH	SIT 149	T	T3 ETH	Clustered	Sensitive	Sensitive	Sensitive	Sensitive	No	No	No	No	No	No	No	No	No
JUH09	Not available		15	15-24	Female	Urban	Student	Single	elementary school	No	PTB	pulmonary	New			20	LAM1	others	LAM	Non T3 ETH	Clustered	Sensitive	Sensitive	Sensitive	Sensitive	No	No	No	No	No	No	No	No	No
JUH10	Not available		15	15-24	Male	Urban	Student	Single	elementary school	No	PTB	pulmonary	New			53	T1	SIT 53	T	Non T3 ETH	Clustered	Sensitive	Sensitive	Sensitive	Sensitive	No	No	No	No	No	No	No	No	No
JUH11	Not available		30	25-34	Female	Rural	Pastoralist	Married	illiterate	No	PTB	pulmonary	New			1949	CAS	others	CAS	Non T3 ETH	Clustered	Sensitive	Sensitive	Sensitive	Sensitive	No	No	No	No	No	No	No	No	No
JUH12	Not available		18	15-24	Male	Urban	Student	Single	Tertiary	No	PTB	pulmonary	New			121	H3	others	Haarlem	Non T3 ETH	Clustered	Sensitive	Sensitive	Sensitive	Sensitive	No	No	No	No	No	No	No	No	No
JUH13	Not available		38	35-44	Male	Rural	Pastoralist	Divorced	illiterate	No	PTB	pulmonary	New			53	T1	SIT 53	T	Non T3 ETH	Clustered	Sensitive	Sensitive	Sensitive	Sensitive	No	No	No	No	No	No	No	No	No
JUH14	Not available		45	>=45	Male	Urban	Merchant	Married	illiterate	No	PTB	pulmonary	New			2866	H1	others	Haarlem	Non T3 ETH	Unique	Sensitive	Sensitive	Sensitive	Sensitive	No	No	No	No	No	No	No	No	No
JUH15	Not available		15	15-24	Male	Rural	Student	Single	elementary school	No	PTB	pulmonary	New			121	H3	others	Haarlem	Non T3 ETH	Clustered	Sensitive	Sensitive	Sensitive	Sensitive	No	No	No	No	No	No	No	No	No
JUH16	Not available		26	25-34	Male	Urban	Student	Single	Tertiary	Yes	PTB	pulmonary	New			726	EAI6-BGD1	others	EAI	Non T3 ETH	Clustered	Sensitive	Sensitive	Sensitive	Sensitive	No	No	No	No	No	No	No	No	No
KH01	Available	No	19	15-24	Male	Urban	Student	Single	Secondary School	No	PTB	pulmonary	New			247	CAS1-Delhi	others	CAS	Non T3 ETH	Unique	Sensitive	Sensitive	Sensitive	Sensitive	No	No	No	No	No	No	No	No	No
KH02	Available	No	30	25-34	Female	Urban	Student	Single	Secondary School	No	PTB	pulmonary	New			21	CAS1-Kili	SIT 21	CAS	Non T3 ETH	Clustered	Sensitive	Sensitive	Sensitive	Sensitive	No	No	No	No	No	No	No	No	No
KH04	Available	No	50	>=45	Male	Urban	Daily Labourer	Married	elementary school	No	PTB	pulmonary	New			53	T1	SIT 53	T	Non T3 ETH	Clustered	Sensitive	Sensitive	Sensitive	Sensitive	No	No	No	No	No	No	No	No	No
KH06	Available	No	18	15-24	Male	Urban	Student	Single	Secondary School	No	PTB	pulmonary	New			42	LAM9	others	LAM	Non T3 ETH	Clustered	Sensitive	Sensitive	Sensitive	Sensitive	No	No	No	No	No	No	No	No	No
KH07	Available	No	25	25-34	Male	Rural	Pastoralist	Single	Secondary School	No	PTB	pulmonary	New			37	T3	others	T	Non T3 ETH	Clustered	Sensitive	Sensitive	Sensitive	Sensitive	No	No	No	No	No	No	No	No	No
KH08	Available	No	30	25-34	Male	Rural	Pastoralist	Married	illiterate	No	PTB	pulmonary	New			149	T3-ETH	SIT 149	T	T3 ETH	Clustered	Sensitive	Sensitive	Sensitive	Sensitive	No	No	No	No	No	No	No	No	No
KH09	Available	No	35	35-44	Female	Rural	Pastoralist	Married	illiterate	No	PTB	pulmonary	New			26	CAS1-Delhi	SIT 26	CAS	Non T3 ETH	Clustered	Sensitive	Sensitive	Sensitive	Sensitive	No	No	No	No	No	No	No	No	No
KH100	Available	No	16	15-24	Female	Urban	Student	Single	Secondary School	No	PTB	pulmonary	New			26	CAS1-Delhi	SIT 26	CAS	Non T3 ETH	Clustered	Sensitive	Sensitive	Sensitive	Sensitive	No	No	No	No	No	No	No	No	No
KH101	Available	No	35	35-44	Male	Urban	Daily Labourer	Single	Secondary School	No	PTB	pulmonary	New			53	T1	SIT 53	T	Non T3 ETH	Clustered	Sensitive	Sensitive	Sensitive	Sensitive	No	No	No	No	No	No	No	No	No
KH103	Available	No	60	>=45	Female	Urban	Student	Married	Secondary School	No	PTB	pulmonary	New			21	CAS1-Kili	SIT 21	CAS	Non T3 ETH	Clustered	Sensitive	Sensitive	Sensitive	Sensitive	No	No	No	No	No	No	No	No	No
KH104	Available	No	25	25-34	Female	Urban	Merchant	Married	illiterate	Yes	PTB	pulmonary	New			40	T4	others	T	Non T3 ETH	Clustered	Sensitive	Sensitive	Sensitive	Sensitive	No	No	No	No	No	No	No	No	No
KH105	Available	No	15	15-24	Male	Urban	Student	Single	elementary school	No	PTB	pulmonary	New			21	CAS1-Kili	SIT 21	CAS	Non T3 ETH	Clustered	Sensitive	Sensitive	Sensitive	Sensitive	No	No	No	No	No	No	No	No	No
KH106	Available	No	19	15-24	Male	Rural	Student	Single	Secondary School	No	PTB	pulmonary	New			0	LAM4	others	LAM	Non T3 ETH	Unique	Sensitive	Sensitive	Sensitive	Sensitive	No	No	No	No	No	No	No	No	No
KH107	Available	Pos Probe E	48	>=45	Female	Urban	Student	Single	Secondary School	No	PTB	pulmonary	New			149	T3-ETH	SIT 149	T	T3 ETH	Clustered	Sensitive	Resistant	Resistant	Sensitive	Yes	Yes	No	Yes	No	No	No	No	No	Sensitive	Sensitive	Sensitive	Sensitive	Sensitive	Sensitive	Sensitive
KH108	Available	No	25	25-34	Male	Rural	Pastoralist	Married	illiterate	No	PTB	pulmonary	New			149	T3-ETH	SIT 149	T	T3 ETH	Clustered	Sensitive	Sensitive	Sensitive	Sensitive	No	No	No	No	No	No	No	No	No
KH109	Available	No	35	35-44	Female	Urban	Merchant	Single	Secondary School	No	PTB	pulmonary	New			53	T1	SIT 53	T	Non T3 ETH	Clustered	Sensitive	Sensitive	Sensitive	Sensitive	No	No	No	No	No	No	No	No	No
KH11	Available	No	61	>=45	Male	Rural	Pastoralist	Married	illiterate	No	PTB	pulmonary	New			52	T2	others	T	Non T3 ETH	Clustered	Sensitive	Sensitive	Sensitive	Sensitive	No	No	No	No	No	No	No	No	No
KH110	Available	No	33	25-34	Female	Rural	Pastoralist	Married	illiterate	No	PTB	pulmonary	New			149	T3-ETH	SIT 149	T	T3 ETH	Clustered	Sensitive	Sensitive	Sensitive	Sensitive	No	No	No	No	No	No	No	No	No
KH111	Available	Pos Probe D	30	25-34	Male	Rural	Pastoralist	Married	Read and write	No	PTB	pulmonary	New			21	CAS1-Kili	SIT 21	CAS	Non T3 ETH	Clustered	Resistant	Resistant	Resistant	Sensitive	Yes	Yes	No	No	Yes	No	No	No	No	Sensitive	Sensitive	Sensitive	Sensitive	Sensitive	Sensitive	Sensitive
KH112	Available	No	60	>=45	Male	Rural	Pastoralist	Married	illiterate	Yes	PTB	pulmonary	New			21	CAS1-Kili	SIT 21	CAS	Non T3 ETH	Clustered	Sensitive	Sensitive	Sensitive	Sensitive	No	No	No	No	No	No	No	No	No
KH113	Available	No	35	35-44	Male	Rural	Student	Single	Secondary School	No	PTB	pulmonary	New			149	T3-ETH	SIT 149	T	T3 ETH	Clustered	Sensitive	Sensitive	Sensitive	Sensitive	No	No	No	No	No	No	No	No	No
KH114	Available	No	35	35-44	Male	Urban	Unemployed	Single	Secondary School	Yes	PTB	pulmonary	New			21	CAS1-Kili	SIT 21	CAS	Non T3 ETH	Clustered	Sensitive	Sensitive	Sensitive	Sensitive	No	No	No	No	No	No	No	No	No
KH115	Available	No	38	35-44	Male	Urban	Daily Labourer	Married	Secondary School	No	PTB	pulmonary	New			52	T2	others	T	Non T3 ETH	Clustered	Sensitive	Sensitive	Sensitive	Sensitive	No	No	No	No	No	No	No	No	No
KH116	Available	No	40	35-44	Male	Urban	Merchant	Married	Secondary School	No	PTB	pulmonary	New			149	T3-ETH	SIT 149	T	T3 ETH	Clustered	Sensitive	Sensitive	Sensitive	Sensitive	No	No	No	No	No	No	No	No	No
KH117	Available	No	34	25-34	Female	Urban	House wife	Single	Secondary School	Yes	PTB	pulmonary	New			60	LAM4	others	LAM	Non T3 ETH	Unique	Sensitive	Sensitive	Sensitive	Sensitive	No	No	No	No	No	No	No	No	No
KH118	Available	Pos Probe E	35	35-44	Male	Rural	Pastoralist	Married	illiterate	No	PTB	pulmonary	New			149	T3-ETH	SIT 149	T	T3 ETH	Clustered	Sensitive	Resistant	Resistant	Sensitive	Yes	Yes	No	Yes	No	No	No	No	No	Sensitive	Sensitive	Sensitive	Sensitive	Sensitive	Sensitive	Sensitive
KH119	Available	No	30	25-34	Male	Urban	Merchant	Married	elementary school	No	PTB	pulmonary	New			149	T3-ETH	SIT 149	T	T3 ETH	Clustered	Sensitive	Sensitive	Sensitive	Sensitive	No	No	No	No	No	No	No	No	No
KH12	Available	No	15	15-24	Female	Rural	Unemployed	Single	illiterate	No	PTB	pulmonary	New			21	CAS1-Kili	SIT 21	CAS	Non T3 ETH	Clustered	Sensitive	Sensitive	Sensitive	Sensitive	No	No	No	No	No	No	No	No	No
KH120	Available	No	25	25-34	Female	Urban	Student	Single	elementary school	No	PTB	pulmonary	New			1634	Manu2	others	MANU	Non T3 ETH	Unique	Sensitive	Sensitive	Sensitive	Sensitive	No	No	No	No	No	No	No	No	No
KH121	Available	No	70	>=45	Male	Urban	Unemployed	Widowed	Read and write	Yes	PTB	pulmonary	New			48	EAI1-SOM	others	EAI	Non T3 ETH	Clustered	Sensitive	Sensitive	Sensitive	Sensitive	No	No	No	No	No	No	No	No	No
KH122	Available	No	25	25-34	Female	Urban	Student	Married	Tertiary	Yes	PTB	pulmonary	New			26	CAS1-Delhi	SIT 26	CAS	Non T3 ETH	Clustered	Sensitive	Sensitive	Sensitive	Sensitive	No	No	No	No	No	No	No	No	No
KH123	Available	No	25	25-34	Female	Urban	Unemployed	Married	illiterate	No	PTB	pulmonary	New			0	Not defined	others	Not defined	Non T3 ETH	Unique	Resistant	Sensitive	Sensitive	Sensitive	No	Yes	No	No	No	Yes	No	No	No
KH124	Available	No	25	25-34	Female	Rural	Pastoralist	Single	illiterate	No	PTB	pulmonary	New			26	CAS1-Delhi	SIT 26	CAS	Non T3 ETH	Clustered	Sensitive	Sensitive	Sensitive	Sensitive	No	No	No	No	No	No	No	No	No
KH125	Available	No	28	25-34	Female	Urban	House wife	Married	Secondary School	No	PTB	pulmonary	New			52	T2	others	T	Non T3 ETH	Clustered	Sensitive	Sensitive	Sensitive	Sensitive	No	No	No	No	No	No	No	No	No
KH127	Available	No	28	25-34	Male	Rural	Pastoralist	Divorced	illiterate	No	PTB	pulmonary	Previously Treated	Yes	No	34	S	others	S	Non T3 ETH	Unique	Sensitive	Sensitive	Sensitive	Sensitive	No	No	No	No	No	No	No	No	No
KH128	Available	No	15	15-24	Male	Urban	Student	Single	Secondary School	No	PTB	pulmonary	New			121	H3	others	Haarlem	Non T3 ETH	Clustered	Sensitive	Sensitive	Sensitive	Sensitive	No	No	No	No	No	No	No	No	No
KH129	Available	No	15	15-24	Female	Urban	Student	Single	elementary school	No	PTB	pulmonary	New			52	T2	others	T	Non T3 ETH	Clustered	Sensitive	Sensitive	Sensitive	Sensitive	No	No	No	No	No	No	No	No	No
KH13	Available	No	25	25-34	Male	Rural	Pastoralist	Married	illiterate	No	PTB	pulmonary	New			21	CAS1-Kili	SIT 21	CAS	Non T3 ETH	Clustered	Sensitive	Sensitive	Sensitive	Sensitive	No	No	No	No	No	No	No	No	No
KH130	Available	No	28	25-34	Male	Urban	Student	Single	Secondary School	No	PTB	pulmonary	New			0	T1	others	T	Non T3 ETH	Unique	Sensitive	Sensitive	Sensitive	Sensitive	No	No	No	No	No	No	No	No	No
KH131	Available	No	34	25-34	Male	Rural	Pastoralist	Married	illiterate	No	PTB	pulmonary	New			3137	T3	others	T	Non T3 ETH	Clustered	Sensitive	Sensitive	Sensitive	Sensitive	No	No	No	No	No	No	No	No	No
KH132	Available	No	20	15-24	Female	Rural	Pastoralist	Single	illiterate	No	PTB	pulmonary	New			53	T1	SIT 53	T	Non T3 ETH	Clustered	Resistant	Sensitive	Sensitive	Sensitive	No	Yes	No	No	No	Yes	No	No	No
KH133	Available	No	23	15-24	Male	Urban	Student	Single	Tertiary	No	PTB	pulmonary	New			4	Unknown	others	Unknown	Non T3 ETH	Clustered	Sensitive	Sensitive	Sensitive	Sensitive	No	No	No	No	No	No	No	No	No
KH134	Available	No	28	25-34	Male	Rural	Pastoralist	Married	illiterate	No	PTB	pulmonary	New			26	CAS1-Delhi	SIT 26	CAS	Non T3 ETH	Clustered	Sensitive	Sensitive	Sensitive	Sensitive	No	No	No	No	No	No	No	No	No
KH135	Available	No	44	35-44	Female	Rural	Pastoralist	Married	illiterate	No	PTB	pulmonary	New			20	LAM1	others	LAM	Non T3 ETH	Clustered	Sensitive	Sensitive	Sensitive	Sensitive	No	No	No	No	No	No	No	No	No
KH136	Available	No	65	>=45	Male	Rural	Pastoralist	Married	illiterate	Yes	PTB	pulmonary	New			52	T2	others	T	Non T3 ETH	Clustered	Sensitive	Sensitive	Sensitive	Sensitive	No	No	No	No	No	No	No	No	No
KH137	Available	No	60	>=45	Male	Urban	Unemployed	Married	elementary school	No	PTB	pulmonary	New			726	EAI6-BGD1	others	EAI	Non T3 ETH	Clustered	Sensitive	Sensitive	Sensitive	Sensitive	No	No	No	No	No	No	No	No	No
KH138	Available	No	27	25-34	Male	Urban	Unemployed	Married	Secondary School	Yes	PTB	pulmonary	New			20	LAM1	others	LAM	Non T3 ETH	Clustered	Sensitive	Sensitive	Sensitive	Sensitive	No	No	No	No	No	No	No	No	No
KH139	Available	No	40	35-44	Male	Rural	Pastoralist	Married	illiterate	No	PTB	pulmonary	New			20	LAM1	others	LAM	Non T3 ETH	Clustered	Sensitive	Sensitive	Sensitive	Sensitive	No	No	No	No	No	No	No	No	No
KH14	Available	No	20	15-24	Male	Urban	Unemployed	Single	Read and write	No	PTB	pulmonary	New			48	EAI1-SOM	others	EAI	Non T3 ETH	Clustered	Sensitive	Sensitive	Sensitive	Sensitive	No	No	No	No	No	No	No	No	No
KH140	Available	No	40	35-44	Male	Rural	Pastoralist	Single	illiterate	No	PTB	pulmonary	New			21	CAS1-Kili	SIT 21	CAS	Non T3 ETH	Clustered	Sensitive	Sensitive	Sensitive	Sensitive	No	No	No	No	No	No	No	No	No
KH141	Available	No	28	25-34	Male	Urban	Unemployed	Single	Secondary School	No	PTB	pulmonary	New			149	T3-ETH	SIT 149	T	T3 ETH	Clustered	Sensitive	Sensitive	Sensitive	Sensitive	No	No	No	No	No	No	No	No	No
KH144	Available	No	15	15-24	Female	Urban	Student	Single	Secondary School	No	PTB	pulmonary	New			53	T1	SIT 53	T	Non T3 ETH	Clustered	Sensitive	Sensitive	Sensitive	Sensitive	No	No	No	No	No	No	No	No	No
KH145	Available	No	15	15-24	Female	Rural	Student	Single	elementary school	Yes	PTB	pulmonary	Previously Treated	Yes	No	53	T1	SIT 53	T	Non T3 ETH	Clustered	Sensitive	Sensitive	Sensitive	Sensitive	No	No	No	No	No	No	No	No	No
KH146	Available	No	27	25-34	Female	Urban	Student	Single	elementary school	No	PTB	pulmonary	New			21	CAS1-Kili	SIT 21	CAS	Non T3 ETH	Clustered	Sensitive	Sensitive	Sensitive	Sensitive	No	No	No	No	No	No	No	No	No
KH147	Available	No	63	>=45	Male	Urban	Unemployed	Married	Read and write	No	PTB	pulmonary	New			1949	CAS	others	CAS	Non T3 ETH	Clustered	Sensitive	Sensitive	Sensitive	Sensitive	No	No	No	No	No	No	No	No	No
KH148	Available	No	40	35-44	Male	Urban	Daily Labourer	Married	Secondary School	No	PTB	pulmonary	New			1949	CAS	others	CAS	Non T3 ETH	Clustered	Sensitive	Sensitive	Sensitive	Sensitive	No	No	No	No	No	No	No	No	No
KH149	Available	No	20	15-24	Male	Rural	Pastoralist	Married	Read and write	Yes	PTB	pulmonary	New			52	T2	others	T	Non T3 ETH	Clustered	Sensitive	Sensitive	Sensitive	Sensitive	No	No	No	No	No	No	No	No	No
KH15	Available	No	45	>=45	Male	Urban	Merchant	Married	illiterate	No	PTB	pulmonary	New			21	CAS1-Kili	SIT 21	CAS	Non T3 ETH	Clustered	Sensitive	Sensitive	Sensitive	Sensitive	No	No	No	No	No	No	No	No	No
KH150	Available	No	38	35-44	Female	Urban	House wife	Married	Secondary School	No	PTB	pulmonary	New			21	CAS1-Kili	SIT 21	CAS	Non T3 ETH	Clustered	Sensitive	Sensitive	Sensitive	Sensitive	No	No	No	No	No	No	No	No	No
KH151	Available	No	20	15-24	Male	Rural	Pastoralist	Single	Read and write	No	PTB	pulmonary	New			21	CAS1-Kili	SIT 21	CAS	Non T3 ETH	Clustered	Sensitive	Sensitive	Sensitive	Sensitive	No	No	No	No	No	No	No	No	No
KH152	Available	No	38	35-44	Male	Urban	Daily Labourer	Single	Secondary School	Yes	PTB	pulmonary	New			1516	Unknown	others	Unknown	Non T3 ETH	Unique	Sensitive	Sensitive	Sensitive	Sensitive	No	No	No	No	No	No	No	No	No
KH153	Available	No	27	25-34	Male	Urban	Unemployed	Married	Secondary School	No	PTB	pulmonary	New			53	T1	SIT 53	T	Non T3 ETH	Clustered	Sensitive	Sensitive	Sensitive	Sensitive	No	No	No	No	No	No	No	No	No
KH154	Available	No	40	35-44	Male	Urban	Daily Labourer	Single	elementary school	No	PTB	pulmonary	New			10	EAI8-MDG	others	EAI	Non T3 ETH	Clustered	Sensitive	Sensitive	Sensitive	Sensitive	No	No	No	No	No	No	No	No	No
KH155	Available	No	30	25-34	Female	Urban	Student	Single	elementary school	No	PTB	pulmonary	New			21	CAS1-Kili	SIT 21	CAS	Non T3 ETH	Clustered	Sensitive	Sensitive	Sensitive	Sensitive	No	No	No	No	No	No	No	No	No
KH156	Available	No	19	15-24	Male	Urban	Student	Single	Secondary School	No	PTB	pulmonary	New			40	T4	others	T	Non T3 ETH	Clustered	Sensitive	Sensitive	Sensitive	Sensitive	No	No	No	No	No	No	No	No	No
KH157	Available	No	17	15-24	Female	Urban	Student	Single	Secondary School	No	PTB	pulmonary	New			21	CAS1-Kili	SIT 21	CAS	Non T3 ETH	Clustered	Sensitive	Sensitive	Sensitive	Sensitive	No	No	No	No	No	No	No	No	No
KH158	Available	No	24	15-24	Male	Urban	Unemployed	Single	Secondary School	No	PTB	pulmonary	New			149	T3-ETH	SIT 149	T	T3 ETH	Clustered	Sensitive	Sensitive	Sensitive	Sensitive	No	No	No	No	No	No	No	No	No
KH159	Available	No	60	>=45	Male	Rural	Pastoralist	Married	illiterate	No	PTB	pulmonary	New			149	T3-ETH	SIT 149	T	T3 ETH	Clustered	Resistant	Resistant	Sensitive	Sensitive	No	Yes	Yes	No	No	No	No	No	No
KH16	Available	No	18	15-24	Male	Urban	Unemployed	Single	illiterate	Yes	PTB	pulmonary	Previously Treated	Yes	No	149	T3-ETH	SIT 149	T	T3 ETH	Clustered	Sensitive	Sensitive	Sensitive	Sensitive	No	No	No	No	No	No	No	No	No
KH160	Available	No	55	>=45	Male	Rural	Pastoralist	Married	illiterate	No	PTB	pulmonary	New			21	CAS1-Kili	SIT 21	CAS	Non T3 ETH	Clustered	Sensitive	Sensitive	Sensitive	Sensitive	No	No	No	No	No	No	No	No	No
KH161	Available	No	60	>=45	Male	Rural	Pastoralist	Married	illiterate	No	PTB	pulmonary	New			584	T2	others	T	Non T3 ETH	Clustered	Sensitive	Sensitive	Sensitive	Sensitive	No	No	No	No	No	No	No	No	No
KH162	Available	Pos Probe E	15	15-24	Female	Urban	Student	Single	elementary school	Yes	PTB	pulmonary	New			149	T3-ETH	SIT 149	T	T3 ETH	Clustered	Sensitive	Resistant	Resistant	Sensitive	Yes	Yes	No	Yes	No	No	No	No	No	Sensitive	Sensitive	Sensitive	Sensitive	Sensitive	Sensitive	Sensitive
KH164	Available	Pos Probe E	40	35-44	Female	Urban	House wife	Widowed	illiterate	Yes	PTB	pulmonary	New			149	T3-ETH	SIT 149	T	T3 ETH	Clustered	Sensitive	Resistant	Resistant	Sensitive	Yes	Yes	No	Yes	No	No	No	No	No	Sensitive	Sensitive	Sensitive	Sensitive	Sensitive	Sensitive	Sensitive
KH165	Available	No	25	25-34	Female	Rural	Pastoralist	Married	illiterate	No	PTB	pulmonary	New			21	CAS1-Kili	SIT 21	CAS	Non T3 ETH	Clustered	Sensitive	Sensitive	Sensitive	Sensitive	No	No	No	No	No	No	No	No	No
KH166	Available	No	46	>=45	Female	Urban	House wife	Married	illiterate	Yes	PTB	pulmonary	New			0	Not defined	others	Not defined	Non T3 ETH	Unique	Sensitive	Sensitive	Sensitive	Sensitive	No	No	No	No	No	No	No	No	No
KH167	Available	No	51	>=45	Male	Rural	Pastoralist	Married	illiterate	No	PTB	pulmonary	New			302	X1	others	X	Non T3 ETH	Clustered	Sensitive	Sensitive	Sensitive	Sensitive	No	No	No	No	No	No	No	No	No
KH168	Available	No	30	25-34	Male	Urban	Student	Single	Tertiary	Yes	PTB	pulmonary	New			584	T2	others	T	Non T3 ETH	Clustered	Sensitive	Sensitive	Sensitive	Sensitive	No	No	No	No	No	No	No	No	No
KH169	Available	No	27	25-34	Male	Urban	Unemployed	Single	Secondary School	Yes	PTB	pulmonary	New			52	T2	others	T	Non T3 ETH	Clustered	Sensitive	Sensitive	Sensitive	Sensitive	No	No	No	No	No	No	No	No	No
KH17	Available	No	45	>=45	Male	Rural	Pastoralist	Married	illiterate	Yes	PTB	pulmonary	New			149	T3-ETH	SIT 149	T	T3 ETH	Clustered	Resistant	Sensitive	Sensitive	Sensitive	No	Yes	No	No	No	Yes	No	No	No
KH170	Available	No	50	>=45	Male	Urban	Government Employe	Married	Secondary School	No	PTB	pulmonary	New			26	CAS1-Delhi	SIT 26	CAS	Non T3 ETH	Clustered	Sensitive	Sensitive	Sensitive	Sensitive	No	No	No	No	No	No	No	No	No
KH171	Available	No	42	35-44	Male	Urban	Government Employe	Married	Tertiary	No	PTB	pulmonary	New			26	CAS1-Delhi	SIT 26	CAS	Non T3 ETH	Clustered	Sensitive	Sensitive	Sensitive	Sensitive	No	No	No	No	No	No	No	No	No
KH172	Available	No	38	35-44	Female	Urban	House wife	Married	Secondary School	No	PTB	pulmonary	New			0	EAI6-BGD1	others	EAI	Non T3 ETH	Unique	Resistant	Sensitive	Sensitive	Sensitive	No	Yes	No	No	No	Yes	No	No	No
KH173	Available	Pos Probe E	18	15-24	Male	Urban	Student	Single	Tertiary	No	PTB	pulmonary	Previously Treated	Yes	No	37	T3	others	T	Non T3 ETH	Clustered	Sensitive	Resistant	Resistant	Sensitive	Yes	Yes	No	Yes	No	No	No	No	No	Sensitive	Sensitive	Resistant	Sensitive	Sensitive	Sensitive	Sensitive
KH174	Available	No	26	25-34	Male	Urban	Unemployed	Single	Secondary School	Yes	PTB	pulmonary	New			52	T2	others	T	Non T3 ETH	Clustered	Sensitive	Sensitive	Sensitive	Sensitive	No	No	No	No	No	No	No	No	No
KH175	Available	No	18	15-24	Male	Rural	Student	Single	Secondary School	No	PTB	pulmonary	New			586	H3	others	Haarlem	Non T3 ETH	Unique	Sensitive	Sensitive	Sensitive	Sensitive	No	No	No	No	No	No	No	No	No
KH176	Available	No	60	>=45	Male	Urban	Unemployed	Married	illiterate	No	PTB	pulmonary	New			1183	EAI1-SOM	others	EAI	Non T3 ETH	Unique	Sensitive	Sensitive	Sensitive	Sensitive	No	No	No	No	No	No	No	No	No
KH178	Available	No	15	15-24	Male	Urban	Student	Single	Secondary School	Yes	PTB	pulmonary	New			21	CAS1-Kili	SIT 21	CAS	Non T3 ETH	Clustered	Sensitive	Sensitive	Sensitive	Sensitive	No	No	No	No	No	No	No	No	No
KH179	Available	No	39	35-44	Female	Urban	Government Employe	Married	Tertiary	No	PTB	pulmonary	New			1077	T	others	T	Non T3 ETH	Unique	Sensitive	Sensitive	Sensitive	Sensitive	No	No	No	No	No	No	No	No	No
KH18	Available	No	40	35-44	Male	Rural	Pastoralist	Married	illiterate	No	PTB	pulmonary	New			357	CAS1-Delhi	others	CAS	Non T3 ETH	Clustered	Sensitive	Sensitive	Sensitive	Sensitive	No	No	No	No	No	No	No	No	No
KH182	Available	No	30	25-34	Male	Rural	Pastoralist	Married	illiterate	Yes	PTB	pulmonary	New			149	T3-ETH	SIT 149	T	T3 ETH	Clustered	Sensitive	Sensitive	Sensitive	Sensitive	No	No	No	No	No	No	No	No	No
KH183	Available	No	27	25-34	Male	Urban	Unemployed	Single	Secondary School	No	PTB	pulmonary	New			25	CAS1-Delhi	others	CAS	Non T3 ETH	Clustered	Sensitive	Sensitive	Sensitive	Sensitive	No	No	No	No	No	No	No	No	No
KH184	Available	No	30	25-34	Male	Rural	Pastoralist	Married	elementary school	No	PTB	pulmonary	New			21	CAS1-Kili	SIT 21	CAS	Non T3 ETH	Clustered	Resistant	Sensitive	Sensitive	Sensitive	No	Yes	No	No	No	Yes	No	No	No
KH185	Available	No	20	15-24	Male	Rural	Pastoralist	Single	Read and write	No	PTB	pulmonary	New			26	CAS1-Delhi	SIT 26	CAS	Non T3 ETH	Clustered	Sensitive	Sensitive	Sensitive	Sensitive	No	No	No	No	No	No	No	No	No
KH186	Available	No	40	35-44	Female	Urban	House wife	Married	illiterate	No	PTB	pulmonary	New			149	T3-ETH	SIT 149	T	T3 ETH	Clustered	Sensitive	Sensitive	Sensitive	Sensitive	No	No	No	No	No	No	No	No	No
KH187	Available	No	25	25-34	Male	Urban	Student	Single	Secondary School	No	PTB	pulmonary	New			26	CAS1-Delhi	SIT 26	CAS	Non T3 ETH	Clustered	Sensitive	Sensitive	Sensitive	Sensitive	No	No	No	No	No	No	No	No	No
KH188	Available	No	20	15-24	Female	Urban	Student	Single	Secondary School	No	PTB	pulmonary	New			53	T1	SIT 53	T	Non T3 ETH	Clustered	Sensitive	Sensitive	Sensitive	Sensitive	No	No	No	No	No	No	No	No	No
KH189	Available	No	27	25-34	Male	Urban	Daily Labourer	Married	Secondary School	No	PTB	pulmonary	New			37	T3	others	T	Non T3 ETH	Clustered	Sensitive	Sensitive	Sensitive	Sensitive	No	No	No	No	No	No	No	No	No
KH19	Available	No	22	15-24	Male	Urban	Student	Single	Tertiary	Yes	PTB	pulmonary	New			26	CAS1-Delhi	SIT 26	CAS	Non T3 ETH	Clustered	Sensitive	Sensitive	Sensitive	Sensitive	No	No	No	No	No	No	No	No	No
KH190	Available	No	40	35-44	Female	Rural	Pastoralist	Married	illiterate	No	PTB	pulmonary	New			26	CAS1-Delhi	SIT 26	CAS	Non T3 ETH	Clustered	Sensitive	Sensitive	Sensitive	Sensitive	No	No	No	No	No	No	No	No	No
KH191	Available	No	25	25-34	Male	Urban	Government Employe	Married	Tertiary	No	PTB	pulmonary	New			20	LAM1	others	LAM	Non T3 ETH	Clustered	Resistant	Resistant	Sensitive	Sensitive	No	Yes	Yes	No	No	No	No	No	No
KH192	Available	No	29	25-34	Male	Urban	Government Employe	Divorced	Tertiary	Yes	PTB	pulmonary	New			299	EAI3-IND	others	EAI	Non T3 ETH	Unique	Sensitive	Sensitive	Sensitive	Sensitive	No	No	No	No	No	No	No	No	No
KH20	Available	No	50	>=45	Male	Urban	Daily Labourer	Married	illiterate	No	PTB	pulmonary	New			21	CAS1-Kili	SIT 21	CAS	Non T3 ETH	Clustered	Sensitive	Sensitive	Sensitive	Sensitive	No	No	No	No	No	No	No	No	No
KH21	Available	Pos Probe E	28	25-34	Male	Urban	Daily Labourer	Married	illiterate	No	PTB	pulmonary	Previously Treated	Yes	No	149	T3-ETH	SIT 149	T	T3 ETH	Clustered	Sensitive	Resistant	Resistant	Sensitive	Yes	Yes	No	Yes	No	No	No	No	No	Sensitive	Sensitive	Sensitive	Sensitive	Sensitive	Sensitive	Sensitive
KH22	Available	No	48	>=45	Male	Rural	Pastoralist	Single	illiterate	No	PTB	pulmonary	New			53	T1	SIT 53	T	Non T3 ETH	Clustered	Resistant	Sensitive	Sensitive	Sensitive	No	Yes	No	No	No	Yes	No	No	No
KH23	Available	No	54	>=45	Female	Urban	Daily Labourer	Married	illiterate	Yes	PTB	pulmonary	Previously Treated	Yes	No	149	T3-ETH	SIT 149	T	T3 ETH	Clustered	Sensitive	Sensitive	Sensitive	Sensitive	No	No	No	No	No	No	No	No	No
KH24	Available	No	30	25-34	Male	Rural	Pastoralist	Married	illiterate	Yes	PTB	pulmonary	New			1470	LAM9	others	LAM	Non T3 ETH	Unique	Sensitive	Sensitive	Sensitive	Sensitive	No	No	No	No	No	No	No	No	No
KH25	Available	No	21	15-24	Male	Rural	Pastoralist	Married	Read and write	Yes	PTB	pulmonary	New			924	EAI5	others	EAI	Non T3 ETH	Unique	Sensitive	Sensitive	Sensitive	Sensitive	No	No	No	No	No	No	No	No	No
KH26	Available	No	50	>=45	Female	Rural	Pastoralist	Married	illiterate	No	PTB	pulmonary	New			283	H1	others	Haarlem	Non T3 ETH	Unique	Sensitive	Sensitive	Sensitive	Sensitive	No	No	No	No	No	No	No	No	No
KH27	Available	No	15	15-24	Female	Rural	Unemployed	Single	illiterate	No	PTB	pulmonary	New			237	Unknown	others	Unknown	Non T3 ETH	Unique	Sensitive	Sensitive	Sensitive	Sensitive	No	No	No	No	No	No	No	No	No
KH28	Available	PosProbe E delayed	30	25-34	Female	Rural	Pastoralist	Married	illiterate	No	PTB	pulmonary	New			21	CAS1-Kili	SIT 21	CAS	Non T3 ETH	Clustered	Sensitive	Resistant	Sensitive	Sensitive	No	Yes	No	No	No	No	Yes	No	No
KH29	Available	No	18	15-24	Male	Urban	Student	Single	Secondary School	No	PTB	pulmonary	New			3134	H3	others	Haarlem	Non T3 ETH	Unique	Sensitive	Sensitive	Sensitive	Sensitive	No	No	No	No	No	No	No	No	No
KH30	Available	No	45	>=45	Female	Urban	Student	Single	elementary school	Yes	PTB	pulmonary	New			21	CAS1-Kili	SIT 21	CAS	Non T3 ETH	Clustered	Sensitive	Sensitive	Sensitive	Sensitive	No	No	No	No	No	No	No	No	No
KH31	Available	No	45	>=45	Male	Urban	Daily Labourer	Married	Secondary School	No	PTB	pulmonary	New			21	CAS1-Kili	SIT 21	CAS	Non T3 ETH	Clustered	Sensitive	Sensitive	Sensitive	Sensitive	No	No	No	No	No	No	No	No	No
KH32	Available	No	35	35-44	Female	Rural	Pastoralist	Married	illiterate	Yes	PTB	pulmonary	Previously Treated	Yes	No	149	T3-ETH	SIT 149	T	T3 ETH	Clustered	Sensitive	Resistant	Sensitive	Sensitive	No	Yes	No	No	No	No	Yes	No	No
KH33	Available	No	26	25-34	Male	Rural	Pastoralist	Married	Read and write	No	PTB	pulmonary	New			37	T3	others	T	Non T3 ETH	Clustered	Sensitive	Sensitive	Sensitive	Sensitive	No	No	No	No	No	No	No	No	No
KH34	Available	No	22	15-24	Female	Urban	Unemployed	Divorced	elementary school	No	PTB	pulmonary	New			149	T3-ETH	SIT 149	T	T3 ETH	Clustered	Sensitive	Sensitive	Sensitive	Sensitive	No	No	No	No	No	No	No	No	No
KH35	Available	No	63	>=45	Male	Urban	Unemployed	Married	illiterate	No	PTB	pulmonary	New			36	H3	others	Haarlem	Non T3 ETH	Unique	Sensitive	Sensitive	Sensitive	Sensitive	No	No	No	No	No	No	No	No	No
KH37	Available	No	20	15-24	Male	Rural	Pastoralist	Single	Read and write	No	PTB	pulmonary	New			25	CAS1-Delhi	others	CAS	Non T3 ETH	Clustered	Sensitive	Sensitive	Sensitive	Sensitive	No	No	No	No	No	No	No	No	No
KH38	Available	No	38	35-44	Male	Urban	Student	Single	Tertiary	No	PTB	pulmonary	Previously Treated	Yes	No	149	T3-ETH	SIT 149	T	T3 ETH	Clustered	Sensitive	Resistant	Sensitive	Sensitive	No	Yes	No	No	No	No	Yes	No	No
KH39	Available	No	22	15-24	Male	Urban	Student	Single	Tertiary	No	PTB	pulmonary	New			20	LAM1	others	LAM	Non T3 ETH	Clustered	Sensitive	Sensitive	Sensitive	Sensitive	No	No	No	No	No	No	No	No	No
KH40	Available	Pos Probe E	28	25-34	Male	Urban	Government Employe	Married	Read and write	No	PTB	pulmonary	New			149	T3-ETH	SIT 149	T	T3 ETH	Clustered	Sensitive	Resistant	Resistant	Sensitive	Yes	Yes	No	Yes	No	No	No	No	No	Sensitive	Sensitive	Sensitive	Sensitive	Sensitive	Sensitive	Sensitive
KH41	Available	No	15	15-24	Male	Urban	Student	Single	Secondary School	No	PTB	pulmonary	New			1949	CAS	others	CAS	Non T3 ETH	Clustered	Sensitive	Sensitive	Sensitive	Sensitive	No	No	No	No	No	No	No	No	No
KH43	Available	No	38	35-44	Female	Urban	House wife	Married	Secondary School	Yes	PTB	pulmonary	New			149	T3-ETH	SIT 149	T	T3 ETH	Clustered	Sensitive	Sensitive	Sensitive	Sensitive	No	No	No	No	No	No	No	No	No
KH44	Available	No	55	>=45	Male	Urban	Government Employe	Married	Secondary School	No	PTB	pulmonary	New			47	H1	others	Haarlem	Non T3 ETH	Clustered	Sensitive	Sensitive	Sensitive	Sensitive	No	No	No	No	No	No	No	No	No
KH45	Available	No	60	>=45	Female	Urban	House wife	Divorced	illiterate	No	PTB	pulmonary	New			121	H3	others	Haarlem	Non T3 ETH	Clustered	Sensitive	Sensitive	Sensitive	Sensitive	No	No	No	No	No	No	No	No	No
KH46	Available	No	45	>=45	Male	Urban	Unemployed	Single	Read and write	No	PTB	pulmonary	New			26	CAS1-Delhi	SIT 26	CAS	Non T3 ETH	Clustered	Sensitive	Sensitive	Sensitive	Sensitive	No	No	No	No	No	No	No	No	No
KH47	Available	No	38	35-44	Female	Urban	House wife	Married	Secondary School	No	PTB	pulmonary	New			21	CAS1-Kili	SIT 21	CAS	Non T3 ETH	Clustered	Sensitive	Sensitive	Sensitive	Sensitive	No	No	No	No	No	No	No	No	No
KH48	Available	No	16	15-24	Male	Urban	Student	Single	Secondary School	Yes	PTB	pulmonary	New			149	T3-ETH	SIT 149	T	T3 ETH	Clustered	Sensitive	Sensitive	Sensitive	Sensitive	No	No	No	No	No	No	No	No	No
KH49	Available	No	30	25-34	Male	Urban	Daily Labourer	Married	Secondary School	Yes	PTB	pulmonary	New			1	Beijing	others	Beijing	Non T3 ETH	Clustered	Sensitive	Sensitive	Sensitive	Sensitive	No	No	No	No	No	No	No	No	No
KH50	Available	No	23	15-24	Male	Urban	Unemployed	Single	Tertiary	No	PTB	pulmonary	New			149	T3-ETH	SIT 149	T	T3 ETH	Clustered	Sensitive	Sensitive	Sensitive	Sensitive	No	No	No	No	No	No	No	No	No
KH51	Available	No	53	>=45	Male	Urban	Daily Labourer	Married	elementary school	No	PTB	pulmonary	New			4	Unknown	others	Unknown	Non T3 ETH	Clustered	Sensitive	Sensitive	Sensitive	Sensitive	No	No	No	No	No	No	No	No	No
KH52	Available	No	30	25-34	Male	Urban	Daily Labourer	Married	Secondary School	Yes	PTB	pulmonary	New			21	CAS1-Kili	SIT 21	CAS	Non T3 ETH	Clustered	Resistant	Sensitive	Sensitive	Sensitive	No	Yes	No	No	No	Yes	No	No	No
KH53	Available	No	26	25-34	Male	Urban	Unemployed	Single	Secondary School	No	PTB	pulmonary	New			3137	T3	others	T	Non T3 ETH	Clustered	Sensitive	Sensitive	Sensitive	Sensitive	No	No	No	No	No	No	No	No	No
KH54	Available	No	53	>=45	Male	Urban	Daily Labourer	Married	elementary school	No	PTB	pulmonary	New			47	H1	others	Haarlem	Non T3 ETH	Clustered	Sensitive	Sensitive	Sensitive	Sensitive	No	No	No	No	No	No	No	No	No
KH55	Available	No	63	>=45	Female	Urban	Unemployed	Widowed	Read and write	Yes	PTB	pulmonary	New			121	H3	others	Haarlem	Non T3 ETH	Clustered	Sensitive	Sensitive	Sensitive	Sensitive	No	No	No	No	No	No	No	No	No
KH56	Available	No	33	25-34	Male	Urban	Daily Labourer	Married	elementary school	Yes	PTB	pulmonary	New			21	CAS1-Kili	SIT 21	CAS	Non T3 ETH	Clustered	Sensitive	Sensitive	Sensitive	Sensitive	No	No	No	No	No	No	No	No	No
KH57	Available	No	20	15-24	Male	Urban	Student	Single	Secondary School	No	PTB	pulmonary	New			53	T1	SIT 53	T	Non T3 ETH	Clustered	Sensitive	Sensitive	Sensitive	Sensitive	No	No	No	No	No	No	No	No	No
KH58	Available	No	35	35-44	Male	Urban	Student	Single	elementary school	No	PTB	pulmonary	New			149	T3-ETH	SIT 149	T	T3 ETH	Clustered	Sensitive	Sensitive	Sensitive	Sensitive	No	No	No	No	No	No	No	No	No
KH59	Available	No	33	25-34	Male	Urban	Government Employe	Married	Tertiary	No	PTB	pulmonary	New			21	CAS1-Kili	SIT 21	CAS	Non T3 ETH	Clustered	Resistant	Sensitive	Sensitive	Sensitive	No	Yes	No	No	No	Yes	No	No	No
KH61	Available	No	47	>=45	Male	Urban	Government Employe	Married	Secondary School	Yes	PTB	pulmonary	New			357	CAS1-Delhi	others	CAS	Non T3 ETH	Clustered	Sensitive	Sensitive	Sensitive	Sensitive	No	No	No	No	No	No	No	No	No
KH62	Available	No	23	15-24	Male	Urban	Unemployed	Single	Tertiary	No	PTB	pulmonary	New			53	T1	SIT 53	T	Non T3 ETH	Clustered	Sensitive	Sensitive	Sensitive	Sensitive	No	No	No	No	No	No	No	No	No
KH63	Available	No	22	15-24	Male	Urban	Student	Single	Tertiary	No	PTB	pulmonary	New			47	H1	others	Haarlem	Non T3 ETH	Clustered	Sensitive	Sensitive	Sensitive	Sensitive	No	No	No	No	No	No	No	No	No
KH64	Available	No	20	15-24	Male	Urban	Student	Single	Secondary School	No	PTB	pulmonary	New			0	CAS	others	CAS	Non T3 ETH	Clustered	Sensitive	Sensitive	Sensitive	Sensitive	No	No	No	No	No	No	No	No	No
KH65	Available	No	33	25-34	Female	Urban	House wife	Married	Secondary School	No	PTB	pulmonary	New			43	EAI6-BGD1	others	EAI	Non T3 ETH	Unique	Sensitive	Sensitive	Sensitive	Sensitive	No	No	No	No	No	No	No	No	No
KH66	Available	No	35	35-44	Male	Urban	Daily Labourer	Married	Secondary School	No	PTB	pulmonary	New			26	CAS1-Delhi	SIT 26	CAS	Non T3 ETH	Clustered	Sensitive	Sensitive	Sensitive	Sensitive	No	No	No	No	No	No	No	No	No
KH67	Available	No	38	35-44	Female	Urban	House wife	Married	Secondary School	No	PTB	pulmonary	New			26	CAS1-Delhi	SIT 26	CAS	Non T3 ETH	Clustered	Sensitive	Sensitive	Sensitive	Sensitive	No	No	No	No	No	No	No	No	No
KH68	Available	No	52	>=45	Male	Urban	Unemployed	Married	elementary school	No	PTB	pulmonary	New			1547	T3	others	T	Non T3 ETH	Clustered	Sensitive	Sensitive	Sensitive	Sensitive	No	No	No	No	No	No	No	No	No
KH69	Available	No	16	15-24	Male	Urban	Student	Single	Secondary School	No	PTB	pulmonary	New			149	T3-ETH	SIT 149	T	T3 ETH	Clustered	Sensitive	Sensitive	Sensitive	Sensitive	No	No	No	No	No	No	No	No	No
KH70	Available	Pos Probe E	18	15-24	Male	Urban	Student	Single	Secondary School	No	PTB	pulmonary	New			37	T3	others	T	Non T3 ETH	Clustered	Resistant	Resistant	Resistant	Sensitive	Yes	Yes	No	No	Yes	No	No	No	No	Sensitive	Sensitive	Resistant	Sensitive	Sensitive	Sensitive	Sensitive
KH71	Available	No	17	15-24	Male	Rural	Student	Single	elementary school	No	PTB	pulmonary	New			149	T3-ETH	SIT 149	T	T3 ETH	Clustered	Sensitive	Sensitive	Sensitive	Sensitive	No	No	No	No	No	No	No	No	No
KH72	Available	No	50	>=45	Female	Rural	Pastoralist	Married	Read and write	No	PTB	pulmonary	New			4	Unknown	others	Unknown	Non T3 ETH	Clustered	Sensitive	Sensitive	Sensitive	Sensitive	No	No	No	No	No	No	No	No	No
KH73	Available	No	40	35-44	Female	Rural	Pastoralist	Married	illiterate	Yes	PTB	pulmonary	Previously Treated	Yes	No	53	T1	SIT 53	T	Non T3 ETH	Clustered	Sensitive	Sensitive	Sensitive	Sensitive	No	No	No	No	No	No	No	No	No
KH74	Available	No	28	25-34	Male	Urban	Daily Labourer	Married	Secondary School	No	PTB	pulmonary	New			78	T	others	T	Non T3 ETH	Clustered	Sensitive	Sensitive	Sensitive	Sensitive	No	No	No	No	No	No	No	No	No
KH75	Available	No	16	15-24	Male	Urban	Student	Single	Secondary School	No	PTB	pulmonary	New			149	T3-ETH	SIT 149	T	T3 ETH	Clustered	Sensitive	Sensitive	Sensitive	Sensitive	No	No	No	No	No	No	No	No	No
KH76	Available	No	17	15-24	Male	Urban	Student	Single	Secondary School	No	PTB	pulmonary	New			4	Unknown	others	Unknown	Non T3 ETH	Clustered	Sensitive	Sensitive	Sensitive	Sensitive	No	No	No	No	No	No	No	No	No
KH77	Available	No	48	>=45	Male	Urban	Government Employe	Married	Tertiary	Yes	PTB	pulmonary	New			37	T3	others	T	Non T3 ETH	Clustered	Sensitive	Sensitive	Sensitive	Sensitive	No	No	No	No	No	No	No	No	No
KH78	Available	No	40	35-44	Male	Rural	Pastoralist	Married	Read and write	No	PTB	pulmonary	New			149	T3-ETH	SIT 149	T	T3 ETH	Clustered	Sensitive	Sensitive	Sensitive	Sensitive	No	No	No	No	No	No	No	No	No
KH79	Available	No	55	>=45	Male	Urban	Merchant	Divorced	Secondary School	Yes	PTB	pulmonary	New			47	H1	others	Haarlem	Non T3 ETH	Clustered	Sensitive	Sensitive	Sensitive	Sensitive	No	No	No	No	No	No	No	No	No
KH80	Available	No	30	25-34	Male	Urban	Daily Labourer	Married	Secondary School	No	PTB	pulmonary	New			0	CAS	others	CAS	Non T3 ETH	Clustered	Sensitive	Sensitive	Sensitive	Sensitive	No	No	No	No	No	No	No	No	No
KH81	Available	No	26	25-34	Male	Urban	Merchant	Single	Read and write	No	PTB	pulmonary	New			26	CAS1-Delhi	SIT 26	CAS	Non T3 ETH	Clustered	Sensitive	Sensitive	Sensitive	Sensitive	No	No	No	No	No	No	No	No	No
KH82	Available	No	20	15-24	Male	Urban	Unemployed	Married	Tertiary	No	PTB	pulmonary	New			3141	T3-ETH	others	T	Non T3 ETH	Clustered	Sensitive	Sensitive	Sensitive	Sensitive	No	No	No	No	No	No	No	No	No
KH83	Available	No	20	15-24	Female	Urban	Student	Single	Secondary School	Yes	PTB	pulmonary	New			47	H1	others	Haarlem	Non T3 ETH	Clustered	Sensitive	Sensitive	Sensitive	Sensitive	No	No	No	No	No	No	No	No	No
KH84	Available	No	60	>=45	Female	Urban	Unemployed	Single	Read and write	No	PTB	pulmonary	New			48	EAI1-SOM	others	EAI	Non T3 ETH	Clustered	Sensitive	Sensitive	Sensitive	Sensitive	No	No	No	No	No	No	No	No	No
KH85	Available	No	26	25-34	Female	Urban	House wife	Married	Secondary School	Yes	PTB	pulmonary	New			149	T3-ETH	SIT 149	T	T3 ETH	Clustered	Sensitive	Sensitive	Sensitive	Sensitive	No	No	No	No	No	No	No	No	No
KH86	Available	No	38	35-44	Male	Rural	Pastoralist	Married	illiterate	No	PTB	pulmonary	New			1949	CAS	others	CAS	Non T3 ETH	Clustered	Sensitive	Sensitive	Sensitive	Sensitive	No	No	No	No	No	No	No	No	No
KH87	Available	No	30	25-34	Male	Urban	Daily Labourer	Married	Secondary School	No	PTB	pulmonary	New			78	T	others	T	Non T3 ETH	Clustered	Sensitive	Sensitive	Sensitive	Sensitive	No	No	No	No	No	No	No	No	No
KH88	Available	No	24	15-24	Male	Urban	Unemployed	Single	Secondary School	No	PTB	pulmonary	New			0	T1	others	T	Non T3 ETH	Unique	Sensitive	Sensitive	Sensitive	Sensitive	No	No	No	No	No	No	No	No	No
KH89	Available	No	26	25-34	Male	Urban	Merchant	Married	Secondary School	Yes	PTB	pulmonary	New			21	CAS1-Kili	SIT 21	CAS	Non T3 ETH	Clustered	Sensitive	Sensitive	Sensitive	Sensitive	No	No	No	No	No	No	No	No	No
KH90	Available	No	35	35-44	Male	Urban	Government Employe	Married	Tertiary	Yes	PTB	pulmonary	New			20	LAM1	others	LAM	Non T3 ETH	Clustered	Sensitive	Sensitive	Sensitive	Sensitive	No	No	No	No	No	No	No	No	No
KH91	Available	No	18	15-24	Female	Urban	Student	Single	Secondary School	No	PTB	pulmonary	New			149	T3-ETH	SIT 149	T	T3 ETH	Clustered	Sensitive	Sensitive	Sensitive	Sensitive	No	No	No	No	No	No	No	No	No
KH93	Available	No	17	15-24	Female	Urban	Student	Single	Secondary School	No	PTB	pulmonary	New			134	H3	others	Haarlem	Non T3 ETH	Clustered	Sensitive	Sensitive	Sensitive	Sensitive	No	No	No	No	No	No	No	No	No
KH94	Available	No	15	15-24	Female	Urban	Student	Single	Tertiary	Yes	PTB	pulmonary	New			302	X1	others	X	Non T3 ETH	Clustered	Sensitive	Sensitive	Sensitive	Sensitive	No	No	No	No	No	No	No	No	No
KH95	Available	No	15	15-24	Male	Urban	Student	Single	elementary school	No	PTB	pulmonary	New			584	T2	others	T	Non T3 ETH	Clustered	Sensitive	Sensitive	Sensitive	Sensitive	No	No	No	No	No	No	No	No	No
KH96	Available	No	50	>=45	Male	Rural	Pastoralist	Married	illiterate	No	PTB	pulmonary	New			54	Manu2	others	MANU	Non T3 ETH	Unique	Sensitive	Sensitive	Sensitive	Sensitive	No	No	No	No	No	No	No	No	No
KH97	Available	No	25	25-34	Male	Urban	Merchant	Married	Secondary School	Yes	PTB	pulmonary	New			21	CAS1-Kili	SIT 21	CAS	Non T3 ETH	Clustered	Sensitive	Sensitive	Sensitive	Sensitive	No	No	No	No	No	No	No	No	No
KH98	Available	No	25	25-34	Female	Urban	House wife	Married	Secondary School	No	PTB	pulmonary	New			26	CAS1-Delhi	SIT 26	CAS	Non T3 ETH	Clustered	Sensitive	Sensitive	Sensitive	Sensitive	No	No	No	No	No	No	No	No	No
KH99	Available	Pos Probe E	15	15-24	Female	Urban	Student	Single	Tertiary	No	PTB	pulmonary	New			149	T3-ETH	SIT 149	T	T3 ETH	Clustered	Sensitive	Resistant	Resistant	Sensitive	Yes	Yes	No	Yes	No	No	No	No	No	Sensitive	Sensitive	Sensitive	Sensitive	Sensitive	Sensitive	Sensitive

## Sheet: Sheet2
LabCode
GENEXPERT
RpobMutation
Age
AgeGroup1
Sex
Residence
JobCat
MaritalStatus
education
Contacthistory
TBType
SiteOfInfection
PreviousTreatment
CompletedRx
DefaultedAtleastOnce
SIT
Lineage
DominantSIT
Sublineage
T3ETH
Clustering
Streptomycine
isoniazid
Rifampicine
Etambutol
MDR
ResistantToOneOrMoreDrug
ResiatantToIS
ResistantToIR
ResitantToSIR
Resistantonlytostreptomycine
INHmonoresistant
Resistantonlytoetambutol
Resistantonlytorifampicine
Amikacin
Kanamycin
Capreomycin
Ofloxacin
Levofloxacin
Clofazimine
Linezolid

## Sheet: Sheet3
LabCode	GENEXPERT	RpobMutation	Age	AgeGroup1	Sex	Residence	JobCat	MaritalStatus	education	Contacthistory	TBType	SiteOfInfection	PreviousTreatment	CompletedRx	DefaultedAtleastOnce	SIT	Lineage	DominantSIT	Sublineage	T3ETH	Clustering	Streptomycine	isoniazid	Rifampicine	Etambutol	MDR	ResistantToOneOrMoreDrug	ResiatantToIS	ResistantToIR	ResitantToSIR	Resistantonlytostreptomycine	INHmonoresistant	Resistantonlytoetambutol	Resistantonlytorifampicine	Amikacin	Kanamycin	Capreomycin	Ofloxacin	Levofloxacin	Clofazimine	Linezolid
