# Supplementary material for: Drug sensitivity of clinical isolates of Mycobacterium tuberculosis and its association with bacterial genotype in the Somali region, Eastern Ethiopia
Source: Front Public Health. 2022 Aug 17;10:942618. doi: 10.3389/fpubh.2022.942618 (PMC9428271; doi:10.3389/fpubh.2022.942618)
Supplement: Supplementary file 2 [file Data_Sheet_2.xlsx]

## Sheet: Sheet1
AAUcode	GENEXPERT	RpobMutation	XpertRIFresistance	PhenotypicRIFrisistance	Age	AgeCat	Sex	Residence	Contacthistory	PreviousTreatment	SIT	Lineage	Clustering	Streptomycine	isoniazid	Rifampicine	Etambutol	MDR	ResistantToOneOrMoreDrug	ResiatantToIS	ResistantToIR	ResitantToSIR	Resistantonlytostreptomycine	INHmonoresistant	Resistantonlytoetambutol	Resistantonlytorifampicine	Amikacin	Kanamycin	Capreomycin	Ofloxacin	Levofloxacin	Clofazimine	Linezolid
KH01	Available	Neg RIF Resistance	No	No	19	15-24	Male	Urban	No	New	247	CAS1-Delhi	Unique	Sensitive	Sensitive	Sensitive	Sensitive	No	No	No	No	No	No	No	No	No
KH02	Available	Neg RIF Resistance	No	No	30	25-34	Female	Urban	No	New	21	CAS1-Kili	Clustered	Sensitive	Sensitive	Sensitive	Sensitive	No	No	No	No	No	No	No	No	No
KH04	Available	Neg RIF Resistance	No	No	50	>=45	Male	Urban	No	New	53	T1	Clustered	Sensitive	Sensitive	Sensitive	Sensitive	No	No	No	No	No	No	No	No	No
KH06	Available	Neg RIF Resistance	No	No	18	15-24	Male	Urban	No	New	42	LAM9	Clustered	Sensitive	Sensitive	Sensitive	Sensitive	No	No	No	No	No	No	No	No	No
KH07	Available	Neg RIF Resistance	No	No	25	25-34	Male	Rural	No	New	37	T3	Clustered	Sensitive	Sensitive	Sensitive	Sensitive	No	No	No	No	No	No	No	No	No
KH08	Available	Neg RIF Resistance	No	No	30	25-34	Male	Rural	No	New	149	T3-ETH	Clustered	Sensitive	Sensitive	Sensitive	Sensitive	No	No	No	No	No	No	No	No	No
KH09	Available	Neg RIF Resistance	No	No	35	35-44	Female	Rural	No	New	26	CAS1-Delhi	Clustered	Sensitive	Sensitive	Sensitive	Sensitive	No	No	No	No	No	No	No	No	No
KH100	Available	Neg RIF Resistance	No	No	16	15-24	Female	Urban	No	New	26	CAS1-Delhi	Clustered	Sensitive	Sensitive	Sensitive	Sensitive	No	No	No	No	No	No	No	No	No
KH101	Available	Neg RIF Resistance	No	No	35	35-44	Male	Urban	No	New	53	T1	Clustered	Sensitive	Sensitive	Sensitive	Sensitive	No	No	No	No	No	No	No	No	No
KH103	Available	Neg RIF Resistance	No	No	60	>=45	Female	Urban	No	New	21	CAS1-Kili	Clustered	Sensitive	Sensitive	Sensitive	Sensitive	No	No	No	No	No	No	No	No	No
KH104	Available	Neg RIF Resistance	No	No	25	25-34	Female	Urban	Yes	New	40	T4	Clustered	Sensitive	Sensitive	Sensitive	Sensitive	No	No	No	No	No	No	No	No	No
KH105	Available	Neg RIF Resistance	No	No	15	15-24	Male	Urban	No	New	21	CAS1-Kili	Clustered	Sensitive	Sensitive	Sensitive	Sensitive	No	No	No	No	No	No	No	No	No
KH106	Available	Neg RIF Resistance	No	No	19	15-24	Male	Rural	No	New	0	LAM4	Unique	Sensitive	Sensitive	Sensitive	Sensitive	No	No	No	No	No	No	No	No	No
KH107	Available	Pos RIF Resistance probe E	Yes	Yes	48	>=45	Female	Urban	No	New	149	T3-ETH	Clustered	Sensitive	Resistant	Resistant	Sensitive	Yes	Yes	No	Yes	No	No	No	No	No	Sensitive	Sensitive	Sensitive	Sensitive	Sensitive	Sensitive	Sensitive
KH108	Available	Neg RIF Resistance	No	No	25	25-34	Male	Rural	No	New	149	T3-ETH	Clustered	Sensitive	Sensitive	Sensitive	Sensitive	No	No	No	No	No	No	No	No	No
KH109	Available	Neg RIF Resistance	No	No	35	35-44	Female	Urban	No	New	53	T1	Clustered	Sensitive	Sensitive	Sensitive	Sensitive	No	No	No	No	No	No	No	No	No
KH11	Available	Neg RIF Resistance	No	No	61	>=45	Male	Rural	No	New	52	T2	Clustered	Sensitive	Sensitive	Sensitive	Sensitive	No	No	No	No	No	No	No	No	No
KH110	Available	Neg RIF Resistance	No	No	33	25-34	Female	Rural	No	New	149	T3-ETH	Clustered	Sensitive	Sensitive	Sensitive	Sensitive	No	No	No	No	No	No	No	No	No
KH111	Available	Pos RIF Resistance probe D	Yes	Yes	30	25-34	Male	Rural	No	New	21	CAS1-Kili	Clustered	Resistant	Resistant	Resistant	Sensitive	Yes	Yes	No	No	Yes	No	No	No	No	Sensitive	Sensitive	Sensitive	Sensitive	Sensitive	Sensitive	Sensitive
KH112	Available	Neg RIF Resistance	No	No	60	>=45	Male	Rural	Yes	New	21	CAS1-Kili	Clustered	Sensitive	Sensitive	Sensitive	Sensitive	No	No	No	No	No	No	No	No	No
KH113	Available	Neg RIF Resistance	No	No	35	35-44	Male	Rural	No	New	149	T3-ETH	Clustered	Sensitive	Sensitive	Sensitive	Sensitive	No	No	No	No	No	No	No	No	No
KH114	Available	Neg RIF Resistance	No	No	35	35-44	Male	Urban	Yes	New	21	CAS1-Kili	Clustered	Sensitive	Sensitive	Sensitive	Sensitive	No	No	No	No	No	No	No	No	No
KH115	Available	Neg RIF Resistance	No	No	38	35-44	Male	Urban	No	New	52	T2	Clustered	Sensitive	Sensitive	Sensitive	Sensitive	No	No	No	No	No	No	No	No	No
KH116	Available	Neg RIF Resistance	No	No	40	35-44	Male	Urban	No	New	149	T3-ETH	Clustered	Sensitive	Sensitive	Sensitive	Sensitive	No	No	No	No	No	No	No	No	No
KH117	Available	Neg RIF Resistance	No	No	34	25-34	Female	Urban	Yes	New	60	LAM4	Unique	Sensitive	Sensitive	Sensitive	Sensitive	No	No	No	No	No	No	No	No	No
KH118	Available	Pos RIF Resistance probe E	Yes	Yes	35	35-44	Male	Rural	No	New	149	T3-ETH	Clustered	Sensitive	Resistant	Resistant	Sensitive	Yes	Yes	No	Yes	No	No	No	No	No	Sensitive	Sensitive	Sensitive	Sensitive	Sensitive	Sensitive	Sensitive
KH119	Available	Neg RIF Resistance	No	No	30	25-34	Male	Urban	No	New	149	T3-ETH	Clustered	Sensitive	Sensitive	Sensitive	Sensitive	No	No	No	No	No	No	No	No	No
KH12	Available	Neg RIF Resistance	No	No	15	15-24	Female	Rural	No	New	21	CAS1-Kili	Clustered	Sensitive	Sensitive	Sensitive	Sensitive	No	No	No	No	No	No	No	No	No
KH120	Available	Neg RIF Resistance	No	No	25	25-34	Female	Urban	No	New	1634	Manu2	Unique	Sensitive	Sensitive	Sensitive	Sensitive	No	No	No	No	No	No	No	No	No
KH121	Available	Neg RIF Resistance	No	No	70	>=45	Male	Urban	Yes	New	48	EAI1-SOM	Clustered	Sensitive	Sensitive	Sensitive	Sensitive	No	No	No	No	No	No	No	No	No
KH122	Available	Neg RIF Resistance	No	No	25	25-34	Female	Urban	Yes	New	26	CAS1-Delhi	Clustered	Sensitive	Sensitive	Sensitive	Sensitive	No	No	No	No	No	No	No	No	No
KH123	Available	Neg RIF Resistance	No	No	25	25-34	Female	Urban	No	New	0	Not defined	Unique	Resistant	Sensitive	Sensitive	Sensitive	No	Yes	No	No	No	Yes	No	No	No
KH124	Available	Neg RIF Resistance	No	No	25	25-34	Female	Rural	No	New	26	CAS1-Delhi	Clustered	Sensitive	Sensitive	Sensitive	Sensitive	No	No	No	No	No	No	No	No	No
KH125	Available	Neg RIF Resistance	No	No	28	25-34	Female	Urban	No	New	52	T2	Clustered	Sensitive	Sensitive	Sensitive	Sensitive	No	No	No	No	No	No	No	No	No
KH127	Available	Neg RIF Resistance	No	No	28	25-34	Male	Rural	No	Previously Treated	34	S	Unique	Sensitive	Sensitive	Sensitive	Sensitive	No	No	No	No	No	No	No	No	No
KH128	Available	Neg RIF Resistance	No	No	15	15-24	Male	Urban	No	New	121	H3	Clustered	Sensitive	Sensitive	Sensitive	Sensitive	No	No	No	No	No	No	No	No	No
KH129	Available	Neg RIF Resistance	No	No	15	15-24	Female	Urban	No	New	52	T2	Clustered	Sensitive	Sensitive	Sensitive	Sensitive	No	No	No	No	No	No	No	No	No
KH13	Available	Neg RIF Resistance	No	No	25	25-34	Male	Rural	No	New	21	CAS1-Kili	Clustered	Sensitive	Sensitive	Sensitive	Sensitive	No	No	No	No	No	No	No	No	No
KH130	Available	Neg RIF Resistance	No	No	28	25-34	Male	Urban	No	New	0	T1	Unique	Sensitive	Sensitive	Sensitive	Sensitive	No	No	No	No	No	No	No	No	No
KH131	Available	Neg RIF Resistance	No	No	34	25-34	Male	Rural	No	New	3137	T3	Clustered	Sensitive	Sensitive	Sensitive	Sensitive	No	No	No	No	No	No	No	No	No
KH132	Available	Neg RIF Resistance	No	No	20	15-24	Female	Rural	No	New	53	T1	Clustered	Resistant	Sensitive	Sensitive	Sensitive	No	Yes	No	No	No	Yes	No	No	No
KH133	Available	Neg RIF Resistance	No	No	23	15-24	Male	Urban	No	New	4	Unknown	Clustered	Sensitive	Sensitive	Sensitive	Sensitive	No	No	No	No	No	No	No	No	No
KH134	Available	Neg RIF Resistance	No	No	28	25-34	Male	Rural	No	New	26	CAS1-Delhi	Clustered	Sensitive	Sensitive	Sensitive	Sensitive	No	No	No	No	No	No	No	No	No
KH135	Available	Neg RIF Resistance	No	No	44	35-44	Female	Rural	No	New	20	LAM1	Clustered	Sensitive	Sensitive	Sensitive	Sensitive	No	No	No	No	No	No	No	No	No
KH136	Available	Neg RIF Resistance	No	No	65	>=45	Male	Rural	Yes	New	52	T2	Clustered	Sensitive	Sensitive	Sensitive	Sensitive	No	No	No	No	No	No	No	No	No
KH137	Available	Neg RIF Resistance	No	No	60	>=45	Male	Urban	No	New	726	EAI6-BGD1	Clustered	Sensitive	Sensitive	Sensitive	Sensitive	No	No	No	No	No	No	No	No	No
KH138	Available	Neg RIF Resistance	No	No	27	25-34	Male	Urban	Yes	New	20	LAM1	Clustered	Sensitive	Sensitive	Sensitive	Sensitive	No	No	No	No	No	No	No	No	No
KH139	Available	Neg RIF Resistance	No	No	40	35-44	Male	Rural	No	New	20	LAM1	Clustered	Sensitive	Sensitive	Sensitive	Sensitive	No	No	No	No	No	No	No	No	No
KH14	Available	Neg RIF Resistance	No	No	20	15-24	Male	Urban	No	New	48	EAI1-SOM	Clustered	Sensitive	Sensitive	Sensitive	Sensitive	No	No	No	No	No	No	No	No	No
KH140	Available	Neg RIF Resistance	No	No	40	35-44	Male	Rural	No	New	21	CAS1-Kili	Clustered	Sensitive	Sensitive	Sensitive	Sensitive	No	No	No	No	No	No	No	No	No
KH141	Available	Neg RIF Resistance	No	No	28	25-34	Male	Urban	No	New	149	T3-ETH	Clustered	Sensitive	Sensitive	Sensitive	Sensitive	No	No	No	No	No	No	No	No	No
KH144	Available	Neg RIF Resistance	No	No	15	15-24	Female	Urban	No	New	53	T1	Clustered	Sensitive	Sensitive	Sensitive	Sensitive	No	No	No	No	No	No	No	No	No
KH145	Available	Neg RIF Resistance	No	No	15	15-24	Female	Rural	Yes	Previously Treated	53	T1	Clustered	Sensitive	Sensitive	Sensitive	Sensitive	No	No	No	No	No	No	No	No	No
KH146	Available	Neg RIF Resistance	No	No	27	25-34	Female	Urban	No	New	21	CAS1-Kili	Clustered	Sensitive	Sensitive	Sensitive	Sensitive	No	No	No	No	No	No	No	No	No
KH147	Available	Neg RIF Resistance	No	No	63	>=45	Male	Urban	No	New	1949	CAS	Clustered	Sensitive	Sensitive	Sensitive	Sensitive	No	No	No	No	No	No	No	No	No
KH148	Available	Neg RIF Resistance	No	No	40	35-44	Male	Urban	No	New	1949	CAS	Clustered	Sensitive	Sensitive	Sensitive	Sensitive	No	No	No	No	No	No	No	No	No
KH149	Available	Neg RIF Resistance	No	No	20	15-24	Male	Rural	Yes	New	52	T2	Clustered	Sensitive	Sensitive	Sensitive	Sensitive	No	No	No	No	No	No	No	No	No
KH15	Available	Neg RIF Resistance	No	No	45	>=45	Male	Urban	No	New	21	CAS1-Kili	Clustered	Sensitive	Sensitive	Sensitive	Sensitive	No	No	No	No	No	No	No	No	No
KH150	Available	Neg RIF Resistance	No	No	38	35-44	Female	Urban	No	New	21	CAS1-Kili	Clustered	Sensitive	Sensitive	Sensitive	Sensitive	No	No	No	No	No	No	No	No	No
KH151	Available	Neg RIF Resistance	No	No	20	15-24	Male	Rural	No	New	21	CAS1-Kili	Clustered	Sensitive	Sensitive	Sensitive	Sensitive	No	No	No	No	No	No	No	No	No
KH152	Available	Neg RIF Resistance	No	No	38	35-44	Male	Urban	Yes	New	1516	Unknown	Unique	Sensitive	Sensitive	Sensitive	Sensitive	No	No	No	No	No	No	No	No	No
KH153	Available	Neg RIF Resistance	No	No	27	25-34	Male	Urban	No	New	53	T1	Clustered	Sensitive	Sensitive	Sensitive	Sensitive	No	No	No	No	No	No	No	No	No
KH154	Available	Neg RIF Resistance	No	No	40	35-44	Male	Urban	No	New	10	EAI8-MDG	Clustered	Sensitive	Sensitive	Sensitive	Sensitive	No	No	No	No	No	No	No	No	No
KH155	Available	Neg RIF Resistance	No	No	30	25-34	Female	Urban	No	New	21	CAS1-Kili	Clustered	Sensitive	Sensitive	Sensitive	Sensitive	No	No	No	No	No	No	No	No	No
KH156	Available	Neg RIF Resistance	No	No	19	15-24	Male	Urban	No	New	40	T4	Clustered	Sensitive	Sensitive	Sensitive	Sensitive	No	No	No	No	No	No	No	No	No
KH157	Available	Neg RIF Resistance	No	No	17	15-24	Female	Urban	No	New	21	CAS1-Kili	Clustered	Sensitive	Sensitive	Sensitive	Sensitive	No	No	No	No	No	No	No	No	No
KH158	Available	Neg RIF Resistance	No	No	24	15-24	Male	Urban	No	New	149	T3-ETH	Clustered	Sensitive	Sensitive	Sensitive	Sensitive	No	No	No	No	No	No	No	No	No
KH159	Available	Neg RIF Resistance	No	No	60	>=45	Male	Rural	No	New	149	T3-ETH	Clustered	Resistant	Resistant	Sensitive	Sensitive	No	Yes	Yes	No	No	No	No	No	No
KH16	Available	Neg RIF Resistance	No	No	18	15-24	Male	Urban	Yes	Previously Treated	149	T3-ETH	Clustered	Sensitive	Sensitive	Sensitive	Sensitive	No	No	No	No	No	No	No	No	No
KH160	Available	Neg RIF Resistance	No	No	55	>=45	Male	Rural	No	New	21	CAS1-Kili	Clustered	Sensitive	Sensitive	Sensitive	Sensitive	No	No	No	No	No	No	No	No	No
KH161	Available	Neg RIF Resistance	No	No	60	>=45	Male	Rural	No	New	584	T2	Clustered	Sensitive	Sensitive	Sensitive	Sensitive	No	No	No	No	No	No	No	No	No
KH162	Available	Pos RIF Resistance probe E	Yes	Yes	15	15-24	Female	Urban	Yes	New	149	T3-ETH	Clustered	Sensitive	Resistant	Resistant	Sensitive	Yes	Yes	No	Yes	No	No	No	No	No	Sensitive	Sensitive	Sensitive	Sensitive	Sensitive	Sensitive	Sensitive
KH164	Available	Pos RIF Resistance probe E	Yes	Yes	40	35-44	Female	Urban	Yes	New	149	T3-ETH	Clustered	Sensitive	Resistant	Resistant	Sensitive	Yes	Yes	No	Yes	No	No	No	No	No	Sensitive	Sensitive	Sensitive	Sensitive	Sensitive	Sensitive	Sensitive
KH165	Available	Neg RIF Resistance	No	No	25	25-34	Female	Rural	No	New	21	CAS1-Kili	Clustered	Sensitive	Sensitive	Sensitive	Sensitive	No	No	No	No	No	No	No	No	No
KH166	Available	Neg RIF Resistance	No	No	46	>=45	Female	Urban	Yes	New	0	Not defined	Unique	Sensitive	Sensitive	Sensitive	Sensitive	No	No	No	No	No	No	No	No	No
KH167	Available	Neg RIF Resistance	No	No	51	>=45	Male	Rural	No	New	302	X1	Clustered	Sensitive	Sensitive	Sensitive	Sensitive	No	No	No	No	No	No	No	No	No
KH168	Available	Neg RIF Resistance	No	No	30	25-34	Male	Urban	Yes	New	584	T2	Clustered	Sensitive	Sensitive	Sensitive	Sensitive	No	No	No	No	No	No	No	No	No
KH169	Available	Neg RIF Resistance	No	No	27	25-34	Male	Urban	Yes	New	52	T2	Clustered	Sensitive	Sensitive	Sensitive	Sensitive	No	No	No	No	No	No	No	No	No
KH17	Available	Neg RIF Resistance	No	No	45	>=45	Male	Rural	Yes	New	149	T3-ETH	Clustered	Resistant	Sensitive	Sensitive	Sensitive	No	Yes	No	No	No	Yes	No	No	No
KH170	Available	Neg RIF Resistance	No	No	50	>=45	Male	Urban	No	New	26	CAS1-Delhi	Clustered	Sensitive	Sensitive	Sensitive	Sensitive	No	No	No	No	No	No	No	No	No
KH171	Available	Neg RIF Resistance	No	No	42	35-44	Male	Urban	No	New	26	CAS1-Delhi	Clustered	Sensitive	Sensitive	Sensitive	Sensitive	No	No	No	No	No	No	No	No	No
KH172	Available	Neg RIF Resistance	No	No	38	35-44	Female	Urban	No	New	0	EAI6-BGD1	Unique	Resistant	Sensitive	Sensitive	Sensitive	No	Yes	No	No	No	Yes	No	No	No
KH173	Available	Pos RIF Resistance probe E	Yes	Yes	18	15-24	Male	Urban	No	Previously Treated	37	T3	Clustered	Sensitive	Resistant	Resistant	Sensitive	Yes	Yes	No	Yes	No	No	No	No	No	Sensitive	Sensitive	Resistant	Sensitive	Sensitive	Sensitive	Sensitive
KH174	Available	Neg RIF Resistance	No	No	26	25-34	Male	Urban	Yes	New	52	T2	Clustered	Sensitive	Sensitive	Sensitive	Sensitive	No	No	No	No	No	No	No	No	No
KH175	Available	Neg RIF Resistance	No	No	18	15-24	Male	Rural	No	New	586	H3	Unique	Sensitive	Sensitive	Sensitive	Sensitive	No	No	No	No	No	No	No	No	No
KH176	Available	Neg RIF Resistance	No	No	60	>=45	Male	Urban	No	New	1183	EAI1-SOM	Unique	Sensitive	Sensitive	Sensitive	Sensitive	No	No	No	No	No	No	No	No	No
KH178	Available	Neg RIF Resistance	No	No	15	15-24	Male	Urban	Yes	New	21	CAS1-Kili	Clustered	Sensitive	Sensitive	Sensitive	Sensitive	No	No	No	No	No	No	No	No	No
KH179	Available	Neg RIF Resistance	No	No	39	35-44	Female	Urban	No	New	1077	T	Unique	Sensitive	Sensitive	Sensitive	Sensitive	No	No	No	No	No	No	No	No	No
KH18	Available	Neg RIF Resistance	No	No	40	35-44	Male	Rural	No	New	357	CAS1-Delhi	Clustered	Sensitive	Sensitive	Sensitive	Sensitive	No	No	No	No	No	No	No	No	No
KH182	Available	Neg RIF Resistance	No	No	30	25-34	Male	Rural	Yes	New	149	T3-ETH	Clustered	Sensitive	Sensitive	Sensitive	Sensitive	No	No	No	No	No	No	No	No	No
KH183	Available	Neg RIF Resistance	No	No	27	25-34	Male	Urban	No	New	25	CAS1-Delhi	Clustered	Sensitive	Sensitive	Sensitive	Sensitive	No	No	No	No	No	No	No	No	No
KH184	Available	Neg RIF Resistance	No	No	30	25-34	Male	Rural	No	New	21	CAS1-Kili	Clustered	Resistant	Sensitive	Sensitive	Sensitive	No	Yes	No	No	No	Yes	No	No	No
KH185	Available	Neg RIF Resistance	No	No	20	15-24	Male	Rural	No	New	26	CAS1-Delhi	Clustered	Sensitive	Sensitive	Sensitive	Sensitive	No	No	No	No	No	No	No	No	No
KH186	Available	Neg RIF Resistance	No	No	40	35-44	Female	Urban	No	New	149	T3-ETH	Clustered	Sensitive	Sensitive	Sensitive	Sensitive	No	No	No	No	No	No	No	No	No
KH187	Available	Neg RIF Resistance	No	No	25	25-34	Male	Urban	No	New	26	CAS1-Delhi	Clustered	Sensitive	Sensitive	Sensitive	Sensitive	No	No	No	No	No	No	No	No	No
KH188	Available	Neg RIF Resistance	No	No	20	15-24	Female	Urban	No	New	53	T1	Clustered	Sensitive	Sensitive	Sensitive	Sensitive	No	No	No	No	No	No	No	No	No
KH189	Available	Neg RIF Resistance	No	No	27	25-34	Male	Urban	No	New	37	T3	Clustered	Sensitive	Sensitive	Sensitive	Sensitive	No	No	No	No	No	No	No	No	No
KH19	Available	Neg RIF Resistance	No	No	22	15-24	Male	Urban	Yes	New	26	CAS1-Delhi	Clustered	Sensitive	Sensitive	Sensitive	Sensitive	No	No	No	No	No	No	No	No	No
KH190	Available	Neg RIF Resistance	No	No	40	35-44	Female	Rural	No	New	26	CAS1-Delhi	Clustered	Sensitive	Sensitive	Sensitive	Sensitive	No	No	No	No	No	No	No	No	No
KH191	Available	Neg RIF Resistance	No	No	25	25-34	Male	Urban	No	New	20	LAM1	Clustered	Resistant	Resistant	Sensitive	Sensitive	No	Yes	Yes	No	No	No	No	No	No
KH192	Available	Neg RIF Resistance	No	No	29	25-34	Male	Urban	Yes	New	299	EAI3-IND	Unique	Sensitive	Sensitive	Sensitive	Sensitive	No	No	No	No	No	No	No	No	No
KH20	Available	Neg RIF Resistance	No	No	50	>=45	Male	Urban	No	New	21	CAS1-Kili	Clustered	Sensitive	Sensitive	Sensitive	Sensitive	No	No	No	No	No	No	No	No	No
KH21	Available	Pos RIF Resistance probe E	Yes	Yes	28	25-34	Male	Urban	Yes	Previously Treated	149	T3-ETH	Clustered	Sensitive	Resistant	Resistant	Sensitive	Yes	Yes	No	Yes	No	No	No	No	No	Sensitive	Sensitive	Sensitive	Sensitive	Sensitive	Sensitive	Sensitive
KH22	Available	Neg RIF Resistance	No	No	48	>=45	Male	Rural	No	New	53	T1	Clustered	Resistant	Sensitive	Sensitive	Sensitive	No	Yes	No	No	No	Yes	No	No	No
KH23	Available	Neg RIF Resistance	No	No	54	>=45	Female	Urban	Yes	Previously Treated	149	T3-ETH	Clustered	Sensitive	Sensitive	Sensitive	Sensitive	No	No	No	No	No	No	No	No	No
KH24	Available	Neg RIF Resistance	No	No	30	25-34	Male	Rural	Yes	New	1470	LAM9	Unique	Sensitive	Sensitive	Sensitive	Sensitive	No	No	No	No	No	No	No	No	No
KH25	Available	Neg RIF Resistance	No	No	21	15-24	Male	Rural	Yes	New	924	EAI5	Unique	Sensitive	Sensitive	Sensitive	Sensitive	No	No	No	No	No	No	No	No	No
KH26	Available	Neg RIF Resistance	No	No	50	>=45	Female	Rural	No	New	283	H1	Unique	Sensitive	Sensitive	Sensitive	Sensitive	No	No	No	No	No	No	No	No	No
KH27	Available	Neg RIF Resistance	No	No	15	15-24	Female	Rural	No	New	237	Unknown	Unique	Sensitive	Sensitive	Sensitive	Sensitive	No	No	No	No	No	No	No	No	No
KH28	Available	Delta max >4	Yes	No	30	25-34	Female	Rural	No	New	21	CAS1-Kili	Clustered	Sensitive	Resistant	Sensitive	Sensitive	No	Yes	No	No	No	No	Yes	No	No
KH29	Available	Neg RIF Resistance	No	No	18	15-24	Male	Urban	No	New	3134	H3	Unique	Sensitive	Sensitive	Sensitive	Sensitive	No	No	No	No	No	No	No	No	No
KH30	Available	Neg RIF Resistance	No	No	45	>=45	Female	Urban	Yes	New	21	CAS1-Kili	Clustered	Sensitive	Sensitive	Sensitive	Sensitive	No	No	No	No	No	No	No	No	No
KH31	Available	Neg RIF Resistance	No	No	45	>=45	Male	Urban	No	New	21	CAS1-Kili	Clustered	Sensitive	Sensitive	Sensitive	Sensitive	No	No	No	No	No	No	No	No	No
KH32	Available	Neg RIF Resistance	No	No	35	35-44	Female	Rural	Yes	Previously Treated	149	T3-ETH	Clustered	Sensitive	Resistant	Sensitive	Sensitive	No	Yes	No	No	No	No	Yes	No	No
KH33	Available	Neg RIF Resistance	No	No	26	25-34	Male	Rural	No	New	37	T3	Clustered	Sensitive	Sensitive	Sensitive	Sensitive	No	No	No	No	No	No	No	No	No
KH34	Available	Neg RIF Resistance	No	No	22	15-24	Female	Urban	No	New	149	T3-ETH	Clustered	Sensitive	Sensitive	Sensitive	Sensitive	No	No	No	No	No	No	No	No	No
KH35	Available	Neg RIF Resistance	No	No	63	>=45	Male	Urban	No	New	36	H3	Unique	Sensitive	Sensitive	Sensitive	Sensitive	No	No	No	No	No	No	No	No	No
KH37	Available	Neg RIF Resistance	No	No	20	15-24	Male	Rural	No	New	25	CAS1-Delhi	Clustered	Sensitive	Sensitive	Sensitive	Sensitive	No	No	No	No	No	No	No	No	No
KH38	Available	Neg RIF Resistance	No	No	38	35-44	Male	Urban	No	Previously Treated	149	T3-ETH	Clustered	Sensitive	Resistant	Sensitive	Sensitive	No	Yes	No	No	No	No	Yes	No	No
KH39	Available	Neg RIF Resistance	No	No	22	15-24	Male	Urban	No	New	20	LAM1	Clustered	Sensitive	Sensitive	Sensitive	Sensitive	No	No	No	No	No	No	No	No	No
KH40	Available	Pos RIF Resistance probe E	Yes	Yes	28	25-34	Male	Urban	Yes	New	149	T3-ETH	Clustered	Sensitive	Resistant	Resistant	Sensitive	Yes	Yes	No	Yes	No	No	No	No	No	Sensitive	Sensitive	Sensitive	Sensitive	Sensitive	Sensitive	Sensitive
KH41	Available	Neg RIF Resistance	No	No	15	15-24	Male	Urban	No	New	1949	CAS	Clustered	Sensitive	Sensitive	Sensitive	Sensitive	No	No	No	No	No	No	No	No	No
KH43	Available	Neg RIF Resistance	No	No	38	35-44	Female	Urban	Yes	New	149	T3-ETH	Clustered	Sensitive	Sensitive	Sensitive	Sensitive	No	No	No	No	No	No	No	No	No
KH44	Available	Neg RIF Resistance	No	No	55	>=45	Male	Urban	No	New	47	H1	Clustered	Sensitive	Sensitive	Sensitive	Sensitive	No	No	No	No	No	No	No	No	No
KH45	Available	Neg RIF Resistance	No	No	60	>=45	Female	Urban	No	New	121	H3	Clustered	Sensitive	Sensitive	Sensitive	Sensitive	No	No	No	No	No	No	No	No	No
KH46	Available	Neg RIF Resistance	No	No	45	>=45	Male	Urban	No	New	26	CAS1-Delhi	Clustered	Sensitive	Sensitive	Sensitive	Sensitive	No	No	No	No	No	No	No	No	No
KH47	Available	Neg RIF Resistance	No	No	38	35-44	Female	Urban	No	New	21	CAS1-Kili	Clustered	Sensitive	Sensitive	Sensitive	Sensitive	No	No	No	No	No	No	No	No	No
KH48	Available	Neg RIF Resistance	No	No	16	15-24	Male	Urban	Yes	New	149	T3-ETH	Clustered	Sensitive	Sensitive	Sensitive	Sensitive	No	No	No	No	No	No	No	No	No
KH49	Available	Neg RIF Resistance	No	No	30	25-34	Male	Urban	Yes	New	1	Beijing	Clustered	Sensitive	Sensitive	Sensitive	Sensitive	No	No	No	No	No	No	No	No	No
KH50	Available	Neg RIF Resistance	No	No	23	15-24	Male	Urban	No	New	149	T3-ETH	Clustered	Sensitive	Sensitive	Sensitive	Sensitive	No	No	No	No	No	No	No	No	No
KH51	Available	Neg RIF Resistance	No	No	53	>=45	Male	Urban	No	New	4	Unknown	Clustered	Sensitive	Sensitive	Sensitive	Sensitive	No	No	No	No	No	No	No	No	No
KH52	Available	Neg RIF Resistance	No	No	30	25-34	Male	Urban	Yes	New	21	CAS1-Kili	Clustered	Resistant	Sensitive	Sensitive	Sensitive	No	Yes	No	No	No	Yes	No	No	No
KH53	Available	Neg RIF Resistance	No	No	26	25-34	Male	Urban	No	New	3137	T3	Clustered	Sensitive	Sensitive	Sensitive	Sensitive	No	No	No	No	No	No	No	No	No
KH54	Available	Neg RIF Resistance	No	No	53	>=45	Male	Urban	No	New	47	H1	Clustered	Sensitive	Sensitive	Sensitive	Sensitive	No	No	No	No	No	No	No	No	No
KH55	Available	Neg RIF Resistance	No	No	63	>=45	Female	Urban	Yes	New	121	H3	Clustered	Sensitive	Sensitive	Sensitive	Sensitive	No	No	No	No	No	No	No	No	No
KH56	Available	Neg RIF Resistance	No	No	33	25-34	Male	Urban	Yes	New	21	CAS1-Kili	Clustered	Sensitive	Sensitive	Sensitive	Sensitive	No	No	No	No	No	No	No	No	No
KH57	Available	Neg RIF Resistance	No	No	20	15-24	Male	Urban	No	New	53	T1	Clustered	Sensitive	Sensitive	Sensitive	Sensitive	No	No	No	No	No	No	No	No	No
KH58	Available	Neg RIF Resistance	No	No	35	35-44	Male	Urban	No	New	149	T3-ETH	Clustered	Sensitive	Sensitive	Sensitive	Sensitive	No	No	No	No	No	No	No	No	No
KH59	Available	Neg RIF Resistance	No	No	33	25-34	Male	Urban	No	New	21	CAS1-Kili	Clustered	Resistant	Sensitive	Sensitive	Sensitive	No	Yes	No	No	No	Yes	No	No	No
KH61	Available	Neg RIF Resistance	No	No	47	>=45	Male	Urban	Yes	New	357	CAS1-Delhi	Clustered	Sensitive	Sensitive	Sensitive	Sensitive	No	No	No	No	No	No	No	No	No
KH62	Available	Neg RIF Resistance	No	No	23	15-24	Male	Urban	No	New	53	T1	Clustered	Sensitive	Sensitive	Sensitive	Sensitive	No	No	No	No	No	No	No	No	No
KH63	Available	Neg RIF Resistance	No	No	22	15-24	Male	Urban	No	New	47	H1	Clustered	Sensitive	Sensitive	Sensitive	Sensitive	No	No	No	No	No	No	No	No	No
KH64	Available	Neg RIF Resistance	No	No	20	15-24	Male	Urban	No	New	0	CAS	Clustered	Sensitive	Sensitive	Sensitive	Sensitive	No	No	No	No	No	No	No	No	No
KH65	Available	Neg RIF Resistance	No	No	33	25-34	Female	Urban	No	New	43	EAI6-BGD1	Unique	Sensitive	Sensitive	Sensitive	Sensitive	No	No	No	No	No	No	No	No	No
KH66	Available	Neg RIF Resistance	No	No	35	35-44	Male	Urban	No	New	26	CAS1-Delhi	Clustered	Sensitive	Sensitive	Sensitive	Sensitive	No	No	No	No	No	No	No	No	No
KH67	Available	Neg RIF Resistance	No	No	38	35-44	Female	Urban	No	New	26	CAS1-Delhi	Clustered	Sensitive	Sensitive	Sensitive	Sensitive	No	No	No	No	No	No	No	No	No
KH68	Available	Neg RIF Resistance	No	No	52	>=45	Male	Urban	No	New	1547	T3	Clustered	Sensitive	Sensitive	Sensitive	Sensitive	No	No	No	No	No	No	No	No	No
KH69	Available	Neg RIF Resistance	No	No	16	15-24	Male	Urban	No	New	149	T3-ETH	Clustered	Sensitive	Sensitive	Sensitive	Sensitive	No	No	No	No	No	No	No	No	No
KH70	Available	Pos RIF Resistance probe E	Yes	Yes	18	15-24	Male	Urban	No	New	37	T3	Clustered	Resistant	Resistant	Resistant	Sensitive	Yes	Yes	No	No	Yes	No	No	No	No	Sensitive	Sensitive	Resistant	Sensitive	Sensitive	Sensitive	Sensitive
KH71	Available	Neg RIF Resistance	No	No	17	15-24	Male	Rural	No	New	149	T3-ETH	Clustered	Sensitive	Sensitive	Sensitive	Sensitive	No	No	No	No	No	No	No	No	No
KH72	Available	Neg RIF Resistance	No	No	50	>=45	Female	Rural	No	New	4	Unknown	Clustered	Sensitive	Sensitive	Sensitive	Sensitive	No	No	No	No	No	No	No	No	No
KH73	Available	Neg RIF Resistance	No	No	40	35-44	Female	Rural	Yes	Previously Treated	53	T1	Clustered	Sensitive	Sensitive	Sensitive	Sensitive	No	No	No	No	No	No	No	No	No
KH74	Available	Neg RIF Resistance	No	No	28	25-34	Male	Urban	No	New	78	T	Clustered	Sensitive	Sensitive	Sensitive	Sensitive	No	No	No	No	No	No	No	No	No
KH75	Available	Neg RIF Resistance	No	No	16	15-24	Male	Urban	No	New	149	T3-ETH	Clustered	Sensitive	Sensitive	Sensitive	Sensitive	No	No	No	No	No	No	No	No	No
KH76	Available	Neg RIF Resistance	No	No	17	15-24	Male	Urban	No	New	4	Unknown	Clustered	Sensitive	Sensitive	Sensitive	Sensitive	No	No	No	No	No	No	No	No	No
KH77	Available	Neg RIF Resistance	No	No	48	>=45	Male	Urban	Yes	New	37	T3	Clustered	Sensitive	Sensitive	Sensitive	Sensitive	No	No	No	No	No	No	No	No	No
KH78	Available	Neg RIF Resistance	No	No	40	35-44	Male	Rural	No	New	149	T3-ETH	Clustered	Sensitive	Sensitive	Sensitive	Sensitive	No	No	No	No	No	No	No	No	No
KH79	Available	Neg RIF Resistance	No	No	55	>=45	Male	Urban	Yes	New	47	H1	Clustered	Sensitive	Sensitive	Sensitive	Sensitive	No	No	No	No	No	No	No	No	No
KH80	Available	Neg RIF Resistance	No	No	30	25-34	Male	Urban	No	New	0	CAS	Clustered	Sensitive	Sensitive	Sensitive	Sensitive	No	No	No	No	No	No	No	No	No
KH81	Available	Neg RIF Resistance	No	No	26	25-34	Male	Urban	No	New	26	CAS1-Delhi	Clustered	Sensitive	Sensitive	Sensitive	Sensitive	No	No	No	No	No	No	No	No	No
KH82	Available	Neg RIF Resistance	No	No	20	15-24	Male	Urban	No	New	3141	T3-ETH	Clustered	Sensitive	Sensitive	Sensitive	Sensitive	No	No	No	No	No	No	No	No	No
KH83	Available	Neg RIF Resistance	No	No	20	15-24	Female	Urban	Yes	New	47	H1	Clustered	Sensitive	Sensitive	Sensitive	Sensitive	No	No	No	No	No	No	No	No	No
KH84	Available	Neg RIF Resistance	No	No	60	>=45	Female	Urban	No	New	48	EAI1-SOM	Clustered	Sensitive	Sensitive	Sensitive	Sensitive	No	No	No	No	No	No	No	No	No
KH85	Available	Neg RIF Resistance	No	No	26	25-34	Female	Urban	Yes	New	149	T3-ETH	Clustered	Sensitive	Sensitive	Sensitive	Sensitive	No	No	No	No	No	No	No	No	No
KH86	Available	Neg RIF Resistance	No	No	38	35-44	Male	Rural	No	New	1949	CAS	Clustered	Sensitive	Sensitive	Sensitive	Sensitive	No	No	No	No	No	No	No	No	No
KH87	Available	Neg RIF Resistance	No	No	30	25-34	Male	Urban	No	New	78	T	Clustered	Sensitive	Sensitive	Sensitive	Sensitive	No	No	No	No	No	No	No	No	No
KH88	Available	Neg RIF Resistance	No	No	24	15-24	Male	Urban	No	New	0	T1	Unique	Sensitive	Sensitive	Sensitive	Sensitive	No	No	No	No	No	No	No	No	No
KH89	Available	Neg RIF Resistance	No	No	26	25-34	Male	Urban	Yes	New	21	CAS1-Kili	Clustered	Sensitive	Sensitive	Sensitive	Sensitive	No	No	No	No	No	No	No	No	No
KH90	Available	Neg RIF Resistance	No	No	35	35-44	Male	Urban	Yes	New	20	LAM1	Clustered	Sensitive	Sensitive	Sensitive	Sensitive	No	No	No	No	No	No	No	No	No
KH91	Available	Neg RIF Resistance	No	No	18	15-24	Female	Urban	No	New	149	T3-ETH	Clustered	Sensitive	Sensitive	Sensitive	Sensitive	No	No	No	No	No	No	No	No	No
KH93	Available	Neg RIF Resistance	No	No	17	15-24	Female	Urban	No	New	134	H3	Clustered	Sensitive	Sensitive	Sensitive	Sensitive	No	No	No	No	No	No	No	No	No
KH94	Available	Neg RIF Resistance	No	No	15	15-24	Female	Urban	Yes	New	302	X1	Clustered	Sensitive	Sensitive	Sensitive	Sensitive	No	No	No	No	No	No	No	No	No
KH95	Available	Neg RIF Resistance	No	No	15	15-24	Male	Urban	No	New	584	T2	Clustered	Sensitive	Sensitive	Sensitive	Sensitive	No	No	No	No	No	No	No	No	No
KH96	Available	Neg RIF Resistance	No	No	50	>=45	Male	Rural	No	New	54	Manu2	Unique	Sensitive	Sensitive	Sensitive	Sensitive	No	No	No	No	No	No	No	No	No
KH97	Available	Neg RIF Resistance	No	No	25	25-34	Male	Urban	Yes	New	21	CAS1-Kili	Clustered	Sensitive	Sensitive	Sensitive	Sensitive	No	No	No	No	No	No	No	No	No
KH98	Available	Neg RIF Resistance	No	No	25	25-34	Female	Urban	No	New	26	CAS1-Delhi	Clustered	Sensitive	Sensitive	Sensitive	Sensitive	No	No	No	No	No	No	No	No	No
KH99	Available	Pos RIF Resistance probe E	Yes	Yes	15	15-24	Female	Urban	No	New	149	T3-ETH	Clustered	Sensitive	Resistant	Resistant	Sensitive	Yes	Yes	No	Yes	No	No	No	No	No	Sensitive	Sensitive	Sensitive	Sensitive	Sensitive	Sensitive	Sensitive
