# Supplementary material for: Drug sensitivity of clinical isolates of Mycobacterium tuberculosis and its association with bacterial genotype in the Somali region, Eastern Ethiopia
Source: Front Public Health. 2022 Aug 17;10:942618. doi: 10.3389/fpubh.2022.942618 (PMC9428271; doi:10.3389/fpubh.2022.942618)
Supplement: Supplementary file 3 [file Data_Sheet_3.xlsx]

## Sheet: Sheet1
Drug resistance stratified by Mycobacterium tuberculosis SIT number
SIT	Number	STM	INH	RIF	EMB	Resistant To One or More Drug	MDR
orphan/unknown	12	2	0	0	0	2	0
1	4	3	0	0	0	3	0
4	5	0	0	0	0	0	0
10	4	0	0	0	0	0	0
11	1	0	0	0	0	0	0
17	1	0	0	0	0	0	0
20	10	1	1	0	0	1	0
21	41	5	2	1	0	6	1
25	6	0	b	0	0	1	0
26	27	2	0	0	0	2	0
34	1	0	0	0	0	0	0
35	1	0	0	0	0	0	0
36	1	0	0	0	0	0	0
37	14	1	2	2	0	2	2
40	2	0	0	0	0	0	0
42	3	0	0	0	0	0	0
43	1	0	0	0	0	0	0
47	5	0	0	0	0	0	0
48	4	0	0	0	0	0	0
50	3	0	0	0	0	0	0
52	15	0	0	0	0	0	0
53	21	4	0	0	0	4	0
54	1	0	0	0	0	0	0
60	1	0	0	0	0	0	0
78	3	0	0	0	0	0	0
109	1	0	0	0	0	0	0
119	1	0	0	0	0	0	0
121	9	0	0	0	0	0	0
134	2	0	0	0	0	0	0
149	54	4	10	7	0	13	7
236	1	0	0	0	0	0	0
237	1	0	0	0	0	0	0
247	1	0	0	0	0	0	0
283	1	0	0	0	0	0	0
299	1	0	0	0	0	0	0
302	2	0	0	0	0	0	0
357	3	0	0	0	0	0	0
381	1	0	0	0	0	0	0
521	1	0	0	0	0	0	0
584	5	0	0	0	0	0	0
586	1	0	0	0	0	0	0
591	2	0	0	0	0	0	0
726	2	0	0	0	0	0	0
910	2	0	0	0	0	0	0
924	1	0	0	0	0	0	0
1077	1	0	0	0	0	0	0
1183	1	0	0	0	0	0	0
1470	1	0	0	0	0	0	0
1516	1	0	0	0	0	0	0
1547	2	0	0	0	0	0	0
1607	1	0	0	0	0	0	0
1634	1	0	0	0	0	0	0
1755	1	0	0	0	0	0	0
1949	5	0	0	0	0	0	0
2359	1	0	0	0	0	0	0
2669	1	1	0	0	0	1	0
2866	1	0	0	0	0	0	0
3134	1	0	0	0	0	0	0
3137	2	0	0	0	0	0	0
3141	2	0	0	0	0	0	0
3750	1	0	0	0	0	0	0
